# Supplementary material for: Digital collaborative learning: identifying what students value
Source: F1000Res. 2015 Mar 20;4:74. [Version 1] doi: 10.12688/f1000research.6223.1 (PMC4457119; doi:10.12688/f1000research.6223.1)
Supplement: Student Responses — Anonymized, raw data of student responses to optional open-ended survey question administered online following secondary school students’ participation in the online mentored inquiry experience. [file f1000research-4-6677-s0000.tgz]

Archive with 1 entries (1 files):
- 4947a3b3-5869-488a-8b6c-bd29123a52f1_StudentResponses_Anonymized.csv
