# Supplementary material for: Digital collaborative learning: identifying what students value
Source: F1000Res. 2015 Mar 20;4:74. [Version 1] doi: 10.12688/f1000research.6223.1 (PMC4457119; doi:10.12688/f1000research.6223.1)
Supplement: Student Responses — Anonymized, raw data of student responses to optional open-ended survey question administered online following secondary school students’ participation in the online mentored inquiry experience. [file f1000research-4-6677-s0000.tgz › 4947a3b3-5869-488a-8b6c-bd29123a52f1_StudentResponses_Anonymized.csv]

level	Session Name	Topic Name	What I liked Most About This Experence - Open-ended Student Response
High School	ps2010s	Brassica Genetics	i liked how we got to watch the plants grow then die
Middle School	ps2010s	Wonder of Seeds	It tought me new things about plant that i never new.
High School	ps2010s	Wonder of Seeds	putting the seeds in the soil and watering it
Middle School	ps2010s	Wonder of Seeds	Something that I liked most and was one of my favorite parts about this project was how we could take care of one thing by ourselves and we could also record data. We could also find and discover new imformation that we couldn't get anywhere else.
Middle School	ps2011f	Wonder of Seeds	?
High School	ps2010f	Power of Sunlight	' It was a challenge for me .I like challenges .
Middle school	ps2011f	Wonder of Seeds	1. The fact of how limiting your data to seeds and plants lets you learn more about them. 2. That you have a mentor that works with plants that can help advise you and steer you in the right direction.
High School	ps2011f	Brassica Genetics	Ability to collaborate with people far away and with more knowledge than myself with ease.
Middle School	ps2011f	Wonder of Seeds	about getting to work with friends and getting to learn new stuff about plants
High School	ps2011f	Wonder of Seeds	about how diffrent plants do in diffrent types of outcomes from reactions
Middle School	ps2011s	Wonder of Seeds	about how we got tpoo wrok in groups..
High School	ps2011f	Brassica Genetics	about the plants growing and getting them pregnect by other plants
High School	ps2011s	Power of Sunlight	actually seeing the plants grow
High School	ps2011f	Wonder of Seeds	all of the hands on work
Middle School	ps2010s	Wonder of Seeds	All the cool stuff we did
High School	ps2010f	C-fern	All the new things that we learned through out the experience
Middle School	ps2010s	Wonder of Seeds	At first, i didn't think this project would be fun or cool at all. But, as we observed, it got very interesting. What i like most about his project is that I got to see seeds growing everyday. It was really cool and interesting to compare the seeds in different containers (one w/ lid, one w/out).
Middle school	ps2011f	Wonder of Seeds	atually knowing that i an grow plants without killing them
Middle School	ps2011f	Wonder of Seeds	be able to learn more and working as a group
High School	ps2012s	Celery Challenge	Becuase i got to eat the celery and i got to see how celery bends and reasons on why it bends and why it doesn't.
Middle school	ps2011f	Wonder of Seeds	Being able to learn new things and doing it with friends and discovering new things with plants.
Middle School	ps2011f	Wonder of Seeds	being able to talk to a scientist
High School	ps2012s	Brassica Genetics	Being able to actually grow the plants and work with them rater than working with a picture of a plant.
High School	ps2010f	Power of Sunlight	Being able to answer my question about food coloring
Middle School	ps2011s	Wonder of Seeds	Being able to ask sometimes dumb questions and not feel stupid.
Middle School	ps2011f	Wonder of Seeds	Being able to be interactive and doing hands-on experiments.
High School	ps2011f	Power of Sunlight	Being able to come up with an experiment and finding the results
High School	ps2012s	Celery Challenge	Being able to come up with our own hypothesis and experiment and then being able to test those experiments to see how they worked.
High School	ps2011s	Wonder of Seeds	Being able to communicate with the mentor.
High School	ps2011f	Power of Sunlight	Being able to conduct my own experiment and get input from a mentor on what to improve, change ect.
High School	ps2011f	Wonder of Seeds	Being able to create a experiment of our own with my group.
Middle school	ps2011f	Pollination	Being able to create my own experiment, and working on it with my friends.
High School	ps2012s	Power of Sunlight	Being able to design my own experiment
High School	ps2010f	Power of Sunlight	Being able to excpierement with different plants, and different ideas.
Middle School	ps2010s	Wonder of Seeds	being able to go online and type the imfor mation down
High School	ps2011f	Wonder of Seeds	Being able to grow different types of seeds.
High School	ps2011f	Wonder of Seeds	being able to have it online and having it a little better organized
High School	ps2010f	Power of Sunlight	being able to have someone else other then the teacher help us out.
High School	ps2012s	Brassica Genetics	being able to interact with other people and having a mentor to help us with our project.
High School	ps2012s	Brassica Genetics	being able to learn about how new plants are made
Middle School	ps2011s	Wonder of Seeds	being able to learn about the process that plants go through
High School	ps2011s	Wonder of Seeds	Being able to perform experiments and collect data and and use data to make a conclusion and a hypothesis.
High School	ps2010f	Brassica Genetics	being able to plant flowers and collecet data during the experience.
High School	ps2010f	Power of Sunlight	being able to see high schools around the world working together to answer questions we all had.
High School	ps2010s	Wonder of Seeds	Being able to see my plants grow everyday and seeing them change. Seeing them from tiny little seeds to tall green plants was very enjoyable.
Middle school	ps2011f	Wonder of Seeds	Being able to see other students work and experiments.
High School	ps2010f	C-fern	being able to see the c ferns grow in a agar plate
High School	ps2010s	Power of Sunlight	being able to see the effects of different colors of light
Middle School	ps2011s	Wonder of Seeds	Being able to share my expirement with my peers.
High School	ps2010f	Wonder of Seeds	Being able to talk to a mentor and getting the chance to see everyone elses experiments and let other see ours and get comments.
High School	ps2011s	C-fern	Being able to talk to a professional scientist about our inquiries and findings.
High School	ps2010f	Brassica Genetics	Being able to talk to an experienced scientist and getting to work together as a team.
High School	ps2011f	Wonder of Seeds	Being able to talk to real scientists
High School	ps2011s	Wonder of Seeds	Being able to talk to someone who knows what they are doing and get advice from them.
Middle school	ps2011f	Wonder of Seeds	Being able to talk to your mentor when ever you wanted. :)
High School	ps2012s	Celery Challenge	being able to try the diffrent things with the celery
High School	ps2010f	Power of Sunlight	Being able to work in groups and being able to talk with our group about the answer.
High School	ps2012s	Celery Challenge	Being able to work in groups and talk with our scientists
High School	ps2011s	C-fern	Being able to work with a professional and how she new what she was doing and it helped us alot.
High School	ps2011f	Wonder of Seeds	Being able to work with a scientist
High School	ps2011f	Wonder of Seeds	Being able to work with a scientist.
Middle school	ps2011f	Wonder of Seeds	Being able to work with friends and a mentor.
Middle School	ps2011s	Wonder of Seeds	being able to work with friends while using electronics and learning also.
High School	ps2012s	Celery Challenge	Being able to work with my friends during this experience. And posting data on the website and having our mentor able to answer and talk to us
Middle School	ps2012s	Wonder of Seeds	Being able to work with my friends.
Middle School	ps2011f	Wonder of Seeds	being in a group
Middle School	ps2010f	Pollination	Being in a group which allowed me to share ides and hear others.
High School	ps2011f	Wonder of Seeds	Being in a group with friends.
Middle School	ps2012s	Wonder of Seeds	Being in a group, working with plants and going on the computer.
Middle School	ps2012s	Wonder of Seeds	Being in a group.
Middle school	ps2011f	Wonder of Seeds	being in groups was fun! I also liked emailing a professional scientist.
Middle School	ps2011s	Wonder of Seeds	being on the computers and posting our things on line for other people to see
Middle school	ps2011f	Pollination	being with friends and learning.
High School	ps2011s	Brassica Genetics	Caring and tending to the plants and just like. The whole data collection process was enjoyable.
Middle School	ps2011f	Wonder of Seeds	Caring for the plants
Middle school	ps2012s	Celery Challenge	celery
Middle School	ps2012s	Wonder of Seeds	choosing and customizing our page
Middle School	ps2012s	Wonder of Seeds	chosing an experiment.
High School	ps2010s	Power of Sunlight	clocking the plants and measuring their rate of photosynthesis
Middle School	ps2010f	Pollination	Collectignj pollen data outside.
High School	ps2011f	Wonder of Seeds	collecting & watching data
High School	ps2011s	Arabidopsis	collecting data from our work
High School	ps2011f	Wonder of Seeds	Coming up with our own experiments
High School	ps2011f	Arabidopsis	Comminucating with a real scientist
High School	ps2011f	Brassica Genetics	Communicating with an actual scientist that would help us with our ideas and questions.
High School	ps2011f	Arabidopsis	Communicating with real life scientists about research we were doing and getting comments on what we were studying
High School	ps2010s	Power of Sunlight	communicating with scientists
Middle School	ps2011s	Wonder of Seeds	Communicating with the mentors.
High School	ps2012s	Power of Sunlight	communicating with the scientist
High School	ps2011s	C-fern	Comparing the differencews between the different groups of ferns.
Middle School	ps2012s	Wonder of Seeds	comunicating with people in other countries
Middle School	ps2010s	Wonder of Seeds	conacting our mentor
Middle School	ps2011s	C-fern	confrence
Middle school	ps2011f	Wonder of Seeds	Conversating with the mentor.
High School	ps2012s	Pollination	Correspondence with mentor
High School	ps2011s	Brassica Genetics	Counting the seeds and harvesting the plant. And watching how tall the plants grew over such a little amount of time.
High School	ps2011f	Arabidopsis	Counting the trichomes.
High School	ps2011s	Wonder of Seeds	Desiging our own experience was nice instead of being told what we had to do.
High School	ps2011f	Arabidopsis	Designing our own experiment and talking to a real scientist to get feedback.
High School	ps2010s	Power of Sunlight	designing your own experiment
High School	ps2010f	Brassica Genetics	destroying the plants
High School	ps2010s	Brassica Genetics	didnt half to do any homework
Middle School	ps2012s	Wonder of Seeds	discovering new things about plants
High School	ps2011f	Wonder of Seeds	Doing a lab and observe results of plants. Uploading pictures, too.
High School	ps2010s	Power of Sunlight	doing all of the tests and seeing results that i would not have expected
Middle School	ps2010f	Pollination	Doing an experiment with my friends.
High School	ps2010s	Pollination	Doing everything from start to finish
Middle School	ps2011f	Wonder of Seeds	doing stuff in lab
Middle School	ps2010s	Wonder of Seeds	doing the actual expierment
High School	ps2010s	Power of Sunlight	Doing the actual tests on the plant
Middle School	ps2011f	Wonder of Seeds	Doing the experiment
High School	ps2012s	Wonder of Seeds	doing the experiment
High School	ps2010f	Power of Sunlight	doing the experiment and sharing it with people.
High School	ps2012s	Pollination	Doing the experiment itself was cool, and I liked communicating with a scientist for feedback, just in case.
High School	ps2010f	Power of Sunlight	Doing the experiments with the heat as being a factor
Middle School	ps2010f	Pollination	Doing the experiments.
Middle School	ps2011s	Wonder of Seeds	doing the expirement
High School	ps2010f	Power of Sunlight	Doing the expirement in general was fun. I liked to see the leaves float once they were put under a light source.
Middle school	ps2011f	Pollination	Doing the lab and going outside and watching the bee's.
High School	ps2012s	Brassica Genetics	Doing the observations.
High School	ps2010f	Power of Sunlight	Doing the Photosynthesis experiment.
High School	ps2012s	Brassica Genetics	Doing the prezi
Middle school	ps2011f	Pollination	doing the tests
Middle School	ps2012s	Wonder of Seeds	doing this
High School	ps2012s	Celery Challenge	Doing this other than taking a quiz everyday in my class.
Middle School	ps2010s	Wonder of Seeds	drinking the excess POG at the end!!
Middle school	ps2011f	Wonder of Seeds	During this experience I liked many things some of those things are getting our own mentor to giude us throught our experience.
High School	ps2012s	Brassica Genetics	During this experiment, i didnt really have something that i favored or liked more. i am not that intrested in plants. what i did like was to actually grow a plant. i felt like i brought life to something.
High School	ps2011f	Wonder of Seeds	During this experiment, I enjoyed setting up everything. It was fun putting our boxes together and working as a group.
High School	ps2010s	Brassica Genetics	During this project, I liked being able to see how the different amounts of fertilizers influenced the growth.
High School	ps2011s	Brassica Genetics	Easy to use and taught me many things about plants.
High School	ps2012s	Celery Challenge	eating the celery was a lot of fun.
Middle School	ps2011f	Wonder of Seeds	ending the expreriment
Middle School	ps2011s	Wonder of Seeds	Estamos viendo como crecen nuestras plantas.
Middle School	ps2011f	Wonder of Seeds	EVERTHING
Middle School	ps2010s	Wonder of Seeds	every thing
High School	ps2011f	Power of Sunlight	Every thing me and my groups did
Middle School	ps2010f	Wonder of Seeds	every thing!
High School	ps2010s	Wonder of Seeds	everything
High School	ps2011s	Wonder of Seeds	everything
Middle School	ps2011s	Wonder of Seeds	everything
Middle School	ps2011s	Wonder of Seeds	everything
High School	ps2011f	Brassica Genetics	everything
High School	ps2011f	Wonder of Seeds	Everything
Middle School	ps2012s	Wonder of Seeds	everything
High School	ps2012s	Brassica Genetics	Everything
Middle School	ps2012s	Wonder of Seeds	everything
High School	ps2010f	Brassica Genetics	Everything, it's was fun, I hoping that we will be able to do more lab like this.:)
High School	ps2010s	Wonder of Seeds	Everything!
Middle School	ps2012s	Wonder of Seeds	Everything!
High School	ps2010s	Power of Sunlight	EVERYTHING! :D
Middle School	ps2010s	Wonder of Seeds	everything!!!! :)
High School	ps2011f	Arabidopsis	Everything.
High School	ps2011s	Brassica Genetics	Excel. Wheeeee!
High School	ps2012s	Brassica Genetics	Experimented with plants
Middle School	ps2011s	Wonder of Seeds	experimenting
High School	ps2010f	Brassica Genetics	Extracting the seeds
Middle School	ps2012s	Wonder of Seeds	fact of planting stuff
High School	ps2010s	Power of Sunlight	Feedback from actual college students.
High School	ps2011f	Wonder of Seeds	feeling accomplished
Middle School	ps2012s	Wonder of Seeds	Feeling like a real scientist.
Middle School	ps2010f	Pollination	figuring out how to look for pollen.
High School	ps2012s	Brassica Genetics	find out that different people are also doing this.
Middle School	ps2011s	Wonder of Seeds	Finding if your hypothesis is right or wrong and studying the plants
Middle School	ps2010s	Wonder of Seeds	finding new things to water plants with
High School	ps2012s	Celery Challenge	Finding out how plants worked and getting to see the plants for myself, comparing the different celery trials to eachother.
High School	ps2012s	Celery Challenge	finguring out how the celery actually bent.
High School	ps2012s	Wonder of Seeds	Finishing it.
High School	ps2011f	Brassica Genetics	Formulating the experiment with assistance from our mentor.
Middle School	ps2011s	Wonder of Seeds	From this experiment i mostly liked having a mentor to give us advice on how we should do the project and how we should set it up. I liked how they were always there to answer questions and help us.
High School	ps2010s	Wonder of Seeds	Germinating seeds is exciting.
High School	ps2011s	C-fern	get to learn about plants
Middle School	ps2012s	Wonder of Seeds	geting to try to see what work s the best
High School	ps2010s	Power of Sunlight	Getting all the air out of the plants.
Middle school	ps2011f	Wonder of Seeds	Getting dirty form the plants and the soil we my group was puting the plants in the pots.
Middle School	ps2010s	Wonder of Seeds	Getting feed back from a scientis to help my group
High School	ps2010f	Wonder of Seeds	Getting on the computer .
High School	ps2011f	Wonder of Seeds	Getting to do a hands on experiment.
High School	ps2010f	Brassica Genetics	getting to go online
Middle School	ps2011s	Wonder of Seeds	getting to grow the plants was the most fun
High School	ps2011f	Wonder of Seeds	Getting to have a mentor.
High School	ps2011f	Arabidopsis	Getting to interact with our mentor and other scientists that were working on the same plants as us.
Middle School	ps2011s	Wonder of Seeds	getting to interact with people and seee other expiriments from different schools.
Middle School	ps2011f	Wonder of Seeds	Getting to learn about plants
Middle school	ps2012s	Celery Challenge	getting to look through the celery pices.
Middle school	ps2011f	Wonder of Seeds	Getting to meet a scientist and making a team profile.
High School	ps2012s	Brassica Genetics	Getting to observe the plants grow over time.
Middle School	ps2011f	Wonder of Seeds	getting to post our proggress to the website
High School	ps2010s	Power of Sunlight	Getting to see how respiration actually works
High School	ps2010f	Power of Sunlight	Getting to see how the lights effected the plants.
High School	ps2010f	Power of Sunlight	Getting to see the plant grow was very interesting.
Middle school	ps2011f	Wonder of Seeds	Getting to see the prosses.
High School	ps2011f	Wonder of Seeds	Getting to see the seed grow.
High School	ps2011f	Wonder of Seeds	getting to set up my own project, run my team.
Middle School	ps2010s	Wonder of Seeds	getting to shout at are plants
High School	ps2010f	C-fern	Getting to study plants in a college-like environment and make conclusions about them as well as learn more about life that has been around me my entire life.
Middle School	ps2011s	C-fern	getting to talk to netherlands.
Middle School	ps2011s	Wonder of Seeds	getting to talk to ur mentours
Middle School	ps2010s	Wonder of Seeds	Getting to talk with scientist that we haven't ever met before
High School	ps2011f	Wonder of Seeds	Getting to try different sustances on the plants
Middle School	ps2011s	Wonder of Seeds	Getting to try wierd things with watering plants. We normally wouldn't have been able to water plants with energy drinks and it was pretty fun. Because Red Bull actually grew a plant i was able to convince my parents to let me drink it!
High School	ps2010s	Power of Sunlight	getting to wacth my plants grow that i took care of
Middle School	ps2011s	Wonder of Seeds	Getting to work with a actual scientist
High School	ps2011s	Wonder of Seeds	Getting to work with a real-life mentor that could help with our experimental design, and was someone we could ask questions. I also liked being able to set up our own experiment and realizing what we would have to do the next time, etc.
High School	ps2010f	Power of Sunlight	getting to work with my friends
Middle School	ps2011f	Wonder of Seeds	getting to work with other friends and getting out of real homework like worksheets.
High School	ps2012s	Celery Challenge	getting to work with people on a fun experiment.
Middle School	ps2010s	Wonder of Seeds	giving the music to the plants.
Middle School	ps2011f	Wonder of Seeds	going in to the lab
High School	ps2010f	Power of Sunlight	got me closer to friends
High School	ps2011f	Wonder of Seeds	got to work hands on with growing seeds and learning how they germinate
High School	ps2010f	Brassica Genetics	great team work and we had fun while learning
High School	ps2010s	Brassica Genetics	groups
High School	ps2010f	Brassica Genetics	Growin tha plantz.
High School	ps2011f	Wonder of Seeds	Growing the plants.
High School	ps2011s	Wonder of Seeds	growing a plant and not dying for once.
Middle school	ps2011f	Wonder of Seeds	growing and watching all the different plants
High School	ps2010f	Wonder of Seeds	growing plants
High School	ps2011s	Wonder of Seeds	growing plants
Middle school	ps2011f	Wonder of Seeds	growing plants
Middle School	ps2012s	Wonder of Seeds	growing plants
High School	ps2012s	Brassica Genetics	Growing plants
Middle school	ps2011f	Wonder of Seeds	growing plants and seeing if green works make the plant grow better than the water which ended with the water plants growing best.
High School	ps2012s	Power of Sunlight	growing plants and seeing what happens
Middle School	ps2012s	Wonder of Seeds	growing plants in the classroom.
High School	ps2010s	Brassica Genetics	growing plants. keeping a notebook.
High School	ps2011s	Wonder of Seeds	Growing the morning glories and seeing which colored cellophane made the plant grow fastest.
Middle School	ps2011s	Wonder of Seeds	growing the plant
High School	ps2011s	Brassica Genetics	growing the plant
Middle School	ps2011f	Wonder of Seeds	growing the plant
High School	ps2011s	Arabidopsis	Growing the plant and see what it do.
High School	ps2010f	Brassica Genetics	growing the plants
High School	ps2010f	Brassica Genetics	Growing the plants
High School	ps2011s	Arabidopsis	growing the plants
High School	ps2011f	Wonder of Seeds	growing the plants
High School	ps2011f	Wonder of Seeds	growing the plants
High School	ps2012s	Brassica Genetics	growing the plants
High School	ps2010s	Brassica Genetics	Growing the plants and looking at the sesults of the data.
High School	ps2011f	Brassica Genetics	growing the plants and making observations
Middle school	ps2011f	Wonder of Seeds	Growing the plants and then killing them at the end ...YEAH...
High School	ps2010s	Wonder of Seeds	growing the plants.
High School	ps2011f	Brassica Genetics	Growing the plats.
Middle School	ps2012s	Wonder of Seeds	Growing the seeds we got from our teacher
High School	ps2010s	Wonder of Seeds	growing things
High School	ps2011s	Arabidopsis	Hands on lab. Taking care of the Plants
Middle School	ps2010f	Pollination	Hanging with my friends
High School	ps2012s	Brassica Genetics	Harvesting our seeds and watching them grow
Middle school	ps2011f	Wonder of Seeds	Having a mentor help us handle our expirement.
High School	ps2011s	Brassica Genetics	Having a mentor to guide us along.
High School	ps2011f	Wonder of Seeds	having a mentor to talk to and ask questions so it wasn't like everyone had to talk to the teacher we all had someone to talk to privately as in not the whole class
High School	ps2011f	Wonder of Seeds	having a mentor with us
Middle School	ps2012s	Wonder of Seeds	having a team
Middle School	ps2012s	Wonder of Seeds	Having corn at the end of my experiment.
Middle School	ps2011f	Wonder of Seeds	having groups
Middle School	ps2011f	Wonder of Seeds	Having my friends to help in problems and to see are plant grow and also to learn different things about plants.
Middle School	ps2011s	Wonder of Seeds	Having partners and a group.
High School	ps2011f	Brassica Genetics	Having someone to talk to who knew more then me in a specific are that I could ask questions to and recieve relatively fast awnsers.
High School	ps2011f	Brassica Genetics	having the ability to design our own experiments
High School	ps2011f	Brassica Genetics	Having the ability to go to a real scientist with our questions and concerns.
Middle School	ps2011s	Wonder of Seeds	having the mentor was pretty cool because you get too talk to real life mentor and you dont have to be alone during the experiment. you also have someone to helpyou out when you nedd extra guidence
Middle School	ps2011f	Wonder of Seeds	Having the scientist there if we needed help or advide for the plants.
High School	ps2012s	Celery Challenge	having to figure things out on my own or like with my group and figuring out why things happened and finding out what would happen if we did this or that
High School	ps2010s	Brassica Genetics	Honestly I did not like this project.
High School	ps2011s	C-fern	Honestly, I strongly dislike ferns and biology with a deep and fiery passion. I did not like anything about this experience.
High School	ps2011f	Brassica Genetics	how am able to spend skill points on perks to increase my ability to seduce women
Middle school	ps2011f	Wonder of Seeds	how different color lights effect the plant and how the same color light with the plant doesnt work well.
High School	ps2010f	C-fern	how different everything looked.
High School	ps2012s	Wonder of Seeds	how each day i came in the class room my sunflower seeds grew taller each day.
High School	ps2010f	Power of Sunlight	How easy to use the website was.
Middle School	ps2012s	Wonder of Seeds	how fast are seeds grew and germinaed and working with the CO2 and see there roots and stemi didnt even know that vineger and baking soda made CO2
High School	ps2011f	Wonder of Seeds	how helpful our mentor was .
High School	ps2011f	Wonder of Seeds	How i get to make my own expirement up and do what i wanted with the seeds
High School	ps2012s	Wonder of Seeds	How i keep all my data organize and how we discover that you can't grow anything on gelatin
Middle School	ps2011s	Wonder of Seeds	how i liked to see the seeds show in how they germinate and watch them grow
High School	ps2010f	Power of Sunlight	how most of it was hands on and we got to get help from other people
High School	ps2010s	Brassica Genetics	how much i learned about it and growing the plants. i needed the practice for this summer :)
Middle School	ps2012s	Wonder of Seeds	how someone helped me through the project.
High School	ps2010f	Power of Sunlight	How the chlorophyll got off the leaves so the leaves got discolored.
Middle School	ps2011f	Wonder of Seeds	how the mentor teached us new things and she was in an other place while doing so.
Middle School	ps2012s	Wonder of Seeds	How the mentors helped and asked questions. Also how they never really said it was a awful idea and tried to point you in the right direction.
Middle School	ps2010s	Wonder of Seeds	How the orange juice and green beans were compared to the water that was at least 4 times the oranges and green bean plan.
High School	ps2010s	Brassica Genetics	how the plants looked in the end
High School	ps2011f	Wonder of Seeds	how the roots actually did grow down and could tell which way was down
Middle school	ps2011f	Wonder of Seeds	how there are many things to learn from a plant that we did'nt know and it fun to find out what it is.
High School	ps2010f	Brassica Genetics	How to plant plants and talking to real scientist.
High School	ps2012s	Brassica Genetics	How user friendly the website is
High School	ps2011s	C-fern	How we are aloud to meet professional scientist all over the world who are able to give us the best ability to learn about plants.
Middle school	ps2012s	Celery Challenge	How we got to decide on our project other than have it all planned out.
High School	ps2011s	Brassica Genetics	How we got to do this as a group.
Middle School	ps2010s	Wonder of Seeds	How we got to experience what makes the plants grow faster.
Middle School	ps2011f	Wonder of Seeds	How we got to see how our plants grew over a period of time.
High School	ps2012s	Wonder of Seeds	How we got to use red clovers.
High School	ps2010s	Brassica Genetics	how we got to work in groups and how we could see how the plants grew and each steps they took
Middle School	ps2012s	Wonder of Seeds	how we had a online mentor
High School	ps2011s	Brassica Genetics	How we had the help of a mentor
High School	ps2011f	Brassica Genetics	how we measured the plants
Middle school	ps2011f	Wonder of Seeds	How we saw plants grow from little seeds to super tall plants.
Middle School	ps2011f	Wonder of Seeds	how you get to talk to other people everywhere
Middle School	ps2011s	C-fern	i 'liked sanatizing the gloves and looking under the microscope also i liked first starting when we put the luiqid and stuff in it
Middle school	ps2011f	Wonder of Seeds	I absolutly love the idea that we can communicate with real plant bioligists.
High School	ps2010s	Power of Sunlight	I actually enjoyed conducting the experiment, because we used alka seltzer and that made the experiment messy and fun.
High School	ps2012s	Celery Challenge	I actually liked it a lot. It was fun to be able to interact with an actual scientist about the experiment and learn new things. He helped us to point our many things that we would have never noticed on our own and it was very helpful. I also liked how we could post pictures on here so it was easier for our mentor to follow what was happening in the experiment while it was going on.
High School	ps2010s	Power of Sunlight	I actually understand photosynthesis much better.
High School	ps2010f	Wonder of Seeds	i can get advice from a real scientist and the scientist tells you good ways to do an experiment to make it a strong experiment.
Middle School	ps2010s	Wonder of Seeds	I can't honestly say I liked anything about this project but I learned the most in the journal writing.
Middle School	ps2011s	Wonder of Seeds	I could see what takes place during germination and what factors affect germination. Also I learned what happens in the different stages of life of many plants. My science vocabulary also grew a ton with new terms of plants in their first and final stages.
Middle School	ps2011s	Wonder of Seeds	i could talk to really smart people
High School	ps2010f	Brassica Genetics	I did like being able to work with other people on an experiemnt. It was interesting for the most part. Though our experiment had a lot of errors and problems, overall, it was a good experience.
Middle School	ps2012s	Wonder of Seeds	I did like to see the plants grow.
High School	ps2010s	Brassica Genetics	i did not pick my partners so i had to do all the work and i lrened
High School	ps2010s	Brassica Genetics	I didn't like anything about this project.Sorry.
High School	ps2011f	Brassica Genetics	I didn't really like this experience.
High School	ps2011s	Wonder of Seeds	i didnt like it
High School	ps2011f	Wonder of Seeds	I didnt like the experience we had on the plants and its growth.
Middle School	ps2011s	Wonder of Seeds	i didnt like this experience
High School	ps2011f	Wonder of Seeds	i didnt like this expirement at all
Middle School	ps2011f	Wonder of Seeds	i do not know
High School	ps2010s	Wonder of Seeds	i don't know
Middle School	ps2011f	Wonder of Seeds	i don't know
Middle School	ps2011f	Wonder of Seeds	I don't know
High School	ps2010s	Power of Sunlight	I don't really enjoy working with plants because I do not find them interesting but the project itself was challenging which I enjoyed.
High School	ps2011f	Wonder of Seeds	i dont care for science
Middle School	ps2011f	Wonder of Seeds	I dont honestly know
High School	ps2010s	Wonder of Seeds	i dont know
High School	ps2011f	Brassica Genetics	i dont know
Middle School	ps2012s	Wonder of Seeds	I dont know
High School	ps2011f	Wonder of Seeds	I dont know in general I didnt like the whole experience because my group was contantly off task and nto doing work and i was blamed for everything that wenjt wrong during the duration of the experiment.
Middle school	ps2012s	Celery Challenge	I enjoied setting up and disining the experiments.
Middle School	ps2012s	Wonder of Seeds	I enjoy to talk with other scientist. I also like to work with my colleagues. Our mentor was nice too!
Middle School	ps2012s	Wonder of Seeds	I enjoy to talk with other scientist. I also like to work with my colleagues. Our mentor was nice too.
Middle School	ps2012s	Wonder of Seeds	I enjoy to talk with other scientist. I also like to work with my colleagus. Our mentor was nice too.
High School	ps2010s	Wonder of Seeds	I enjoyed actualy planting ive never planted a plant before it was a new and resposible experience
High School	ps2011s	Brassica Genetics	I enjoyed analyzing the data that our group gathered to draw conclusions.
High School	ps2010f	Brassica Genetics	I enjoyed applying the theoretical lessons from class to a practical experiment.
Middle School	ps2010s	Wonder of Seeds	I enjoyed being able to come up with our own reseach question and then comeing up with a lab to solve that question.
Middle School	ps2010s	Wonder of Seeds	I enjoyed being able to communicate with the scientist, the process of being able to grow plants in conditions that they aren't normally grown in, and i also enjoyed learning about the scientific process.
High School	ps2010f	C-fern	I enjoyed being able to talk to a scientist first-hand as to what and why things were happening.
High School	ps2010f	Wonder of Seeds	I enjoyed being able to talk to a scientist that was able to give us feedback about our expierment (questions, suggestions, answers, etc.)
Middle School	ps2011s	Wonder of Seeds	I enjoyed being able to work with my group to design an experiment. We had to solve our own problems and work cooperatively. I also liked being able to work with a professional. I thought it was a neat experience and would love to do it again.
Middle School	ps2011s	Wonder of Seeds	I enjoyed choosing my own expeiriment rather than doing what the teacher wants us to do.
High School	ps2011f	Wonder of Seeds	I enjoyed coming to school after the weekends and seeing the progress of our plants growing.
High School	ps2011f	Wonder of Seeds	I enjoyed communicating with a very knowledgeble, helpful, and supportive scientist.
High School	ps2011f	Wonder of Seeds	I enjoyed discussing the experiment with my group and getting their thoughts on what happened and what went wrong.
Middle school	ps2012s	Celery Challenge	I enjoyed doing the lab patr of the experament.
High School	ps2011s	C-fern	I enjoyed feeling like a real scientist and watching the little plants grow.
High School	ps2011s	C-fern	I enjoyed fertilizing the ferns and working in the research lab.
High School	ps2011f	Wonder of Seeds	I enjoyed getting to grow plants. I don't get to do that often.
Middle School	ps2011f	Wonder of Seeds	I enjoyed getting to learn more about the germination of seeds but I think that the best part of the experiment was being able to have a very experienced mentor and getting to know them.
High School	ps2011s	Wonder of Seeds	I enjoyed getting to work with an actual biologist and being able to get feedback on our experiment from her.
High School	ps2011s	Wonder of Seeds	I enjoyed growing plants.
High School	ps2012s	Wonder of Seeds	I enjoyed growing the plants and watching them germinate.
High School	ps2011s	C-fern	I enjoyed learning about the interesting lifecycle of the fern, and testing it with experimentation.
High School	ps2010s	Power of Sunlight	I enjoyed learning about the light spectrum and how the different wave lengths affect plant growth.
High School	ps2010s	Power of Sunlight	i enjoyed learning abouyt plants
High School	ps2012s	Wonder of Seeds	I enjoyed learning brand new information about seeds and plants
High School	ps2010s	Power of Sunlight	I enjoyed learning how different wavelengths affect the rate of photosynthesis. I thought it was interesting, I had never given much thought to different color light, I just thought light was light.
High School	ps2010s	Power of Sunlight	I enjoyed learning how to chart photosynthesis
High School	ps2011f	Wonder of Seeds	I enjoyed learning how to grow plants.
High School	ps2010s	Brassica Genetics	I enjoyed learning how to work as a team and how to be on your toes at all times.
High School	ps2012s	Brassica Genetics	i enjoyed learning new things about plants and being able to watch them grow
Middle School	ps2011s	Wonder of Seeds	I enjoyed learning the parts of the plants and being able to take detailed observations using detailed (scientific) words. I also enjoyed creating my own experiment and being the scientist for once. Though my mentor didn't respond as much as I thought he would, when he replied I always learned something interesting and he gave great suggestions. He was also kind and I understand he was busy, as h…
High School	ps2012s	Celery Challenge	I enjoyed making our own experiment, talking with a scientist, and learning new things. Basically, I liked all of the experience.
High School	ps2011s	C-fern	I enjoyed observing our fern spores as they grew. It was really fun to see how the growth was affected.
Middle School	ps2011f	Wonder of Seeds	i enjoyed planting the radishes and having them grow first befire any other plant
Middle School	ps2010f	Wonder of Seeds	I enjoyed posting our results and being able to talk to real people.
High School	ps2011f	C-fern	I enjoyed reciveing feedback from our mentor.
High School	ps2011s	C-fern	I enjoyed seeing how the spores grew over time.
High School	ps2010s	Brassica Genetics	I enjoyed seeing my plants grow and display their different traits. Some traits were clearly linked, and it was nice to see that for myself rather than to read it from notes or a textbook.
Middle School	ps2012s	Wonder of Seeds	I enjoyed seeing our plant gradually grow.
Middle School	ps2010s	Wonder of Seeds	I enjoyed seeing the seeds grow up.
High School	ps2010f	Power of Sunlight	I enjoyed speaking to our mentor about our experiment and getting feedback from an actual scientist to help
High School	ps2010s	Brassica Genetics	I enjoyed studying plants and noticing the differences in growth.
High School	ps2012s	Brassica Genetics	i enjoyed taking care of the plants and watching them grow and develop.
High School	ps2011s	Brassica Genetics	I enjoyed taking the pictures of the plants and documenting their growth.
High School	ps2011s	C-fern	I enjoyed talking to someone else and getting their perspective on plants and the growth of our spores.
High School	ps2012s	Power of Sunlight	I enjoyed that we had the ability to work with a professional who could give us advice about our experiment and procedures.
High School	ps2011f	Brassica Genetics	I enjoyed the experience of having the ability to converse with a professional on the topic of plants. It allows us to ask questions that are not contained in textbooks but these scientists know from personal experience.
Middle school	ps2012s	Celery Challenge	I enjoyed the experiment at the begining of putting it in the different kinds of water to see how it would bend.
High School	ps2012s	Brassica Genetics	I enjoyed the fact that we could easily get on the internet and work on this from home. The mentors were really reliable and we could connect with other kids from different schools.
High School	ps2012s	Power of Sunlight	I enjoyed the fact that we had our own personal mentor. That was definitely pretty cool.
High School	ps2011s	Brassica Genetics	I enjoyed the portion of this experiment involving physical interaction with the plants.
High School	ps2010f	C-fern	I enjoyed the recording and the observing during this experiment. I thought that the germination of the different spores was intresting and that the alternation of generation was intresting as well
High School	ps2011f	Brassica Genetics	I enjoyed the whole setup of this type of work environment. I had never been connected to a mentor like this, and everyone could post information in an orderly fashion.
High School	ps2010s	Power of Sunlight	I enjoyed thinking of new ways to perform our experiment, then trying them out in class, then further refining the procedure.
High School	ps2010f	Brassica Genetics	I enjoyed watching my plants grow.
High School	ps2010s	Wonder of Seeds	I enjoyed watching our baby seeds germinate and grow into the healthy plants they are today. :]
High School	ps2011s	C-fern	i enjoyed watching the c-ferns grow day by day
High School	ps2011f	Wonder of Seeds	I enjoyed watching the seed spout
Middle School	ps2010s	Wonder of Seeds	I enjoyed watching the seeds grow and how much of a differance fertilizer makes.
High School	ps2011s	C-fern	i enjoyed watching the spores germinate.
High School	ps2010s	Wonder of Seeds	I enjoyed watering the plants the most
Middle school	ps2011f	Wonder of Seeds	I enjoyed when he poured the variables in the plants( the effects too).
High School	ps2011s	Arabidopsis	i enjoyed working closely with a scientist.
High School	ps2010s	Power of Sunlight	I enjoyed working in a group and working with the support of a botanist mentor.
Middle School	ps2011f	Wonder of Seeds	i enjoyed working online with a scientist and being able to communicate and be able to get advise from someone studying plants.
Middle School	ps2011s	Wonder of Seeds	I enjoyed working with a group because I felt there was someone there to help me through the experiment. I also enjoyes working with the plants and checking on them evryday to see if there has been any growth. Overall this experiment was very fun. I enjoyed checking in with our great mentor, [mentor name].
High School	ps2011s	C-fern	I enjoyed working with a scientist from a university. I feel that the experience of working with her increased my desire to learn about plants.
High School	ps2011s	C-fern	I enjoyed working with a type of plant I had nt been previously exposed to.
High School	ps2011f	Wonder of Seeds	I enjoyed working with everyone and learning how copper affected plants, and the different things it could do to change them.
High School	ps2011f	Arabidopsis	I enjoyed working with my group in an independent project. It was fun to get to pick what we wanted to research instead of haveing a teacher pick it for us.
High School	ps2012s	Brassica Genetics	I enjoyed working with my mentor, [mentor name].
Middle school	ps2011f	Wonder of Seeds	I enjoyed working with the plants and watching them grow.
High School	ps2012s	Wonder of Seeds	I enjoyed writing the paper the most because it was a lot easier to understand once my thoughts and conclusions were put into an organized paper.
Middle School	ps2012s	Wonder of Seeds	I enojoyed learning how to take care of a plant and watch it grow.
High School	ps2011f	Wonder of Seeds	I finally found out that Vitamin C will slowly decrease the life span of plants.
High School	ps2010s	Wonder of Seeds	I found it to be very informative, and it helped me to use the scientific method. Along with realizing how much every day life envolves the scientific method.
Middle School	ps2012s	Wonder of Seeds	i found this experience and do this in an group very fun.
High School	ps2010f	Power of Sunlight	I get to mess with plants
High School	ps2010f	C-fern	I get to see how plants grow.
High School	ps2010f	Brassica Genetics	I got an A so that's pretty good.
High School	ps2012s	Wonder of Seeds	I got to cooperate with people I did not know well before.
High School	ps2011f	Wonder of Seeds	I got to feel like a real scientisit.
High School	ps2010s	Wonder of Seeds	i got to grow a plant. XD
High School	ps2012s	Power of Sunlight	i got to grow plants
Middle School	ps2011f	Wonder of Seeds	i got to learn alot of new things about plants and how they function
High School	ps2011f	Wonder of Seeds	I got to learn many new things about experimenting and plants.
Middle School	ps2011f	Wonder of Seeds	I got to learn many things about germination of soybeans and i feel very educated in that subject
High School	ps2010f	Power of Sunlight	i got to learn more about plants.
High School	ps2010f	Power of Sunlight	i got to learn more thangs about plants and it was fun makeing the posters and haveing a mentor helping us with are experiment.
High School	ps2011f	Brassica Genetics	I got to learn new things such as pH. I met a person ,who is great with plants, to share some of their experinces with me and my group. We learn the process of teamwork, and not relying all on one person.
Middle School	ps2011s	Wonder of Seeds	I got to learn, but I had fun and I did it with my friends.
High School	ps2012s	Power of Sunlight	I got to make a new friend who majored in dance in college (my mentor)
High School	ps2011f	Wonder of Seeds	i got to meet new people and work with my teammates.
High School	ps2012s	Power of Sunlight	i got to plant
High School	ps2010f	Wonder of Seeds	I got to post up my reserch.
High School	ps2010f	C-fern	i got to see how spores grow and react to different tempuratures
High School	ps2012s	Wonder of Seeds	I got to see plants grow.
High School	ps2011s	Wonder of Seeds	I got to see what liquid would help plants grow the best and i now know that if u add sugar to the water it might help it grow better.
High School	ps2011f	Power of Sunlight	I got to take care of a plant.
Middle School	ps2011s	Wonder of Seeds	I got to take care of plants
High School	ps2012s	Pollination	I got to take pictures of a microscope slide of pollen tubes.
High School	ps2012s	Celery Challenge	I got to understand more about plants.
High School	ps2010f	Power of Sunlight	I got to understand the experiment and plants a lot more.
High School	ps2011f	Wonder of Seeds	I got to use a computer
High School	ps2012s	Power of Sunlight	I got to use hands on experiments
High School	ps2012s	Celery Challenge	I got to work celery and see other students experiments
High School	ps2010s	Wonder of Seeds	i got to work in a group
High School	ps2011s	C-fern	i got to work with a group and learn more about plants
Middle School	ps2010s	Wonder of Seeds	i GOT TO WORK WITH A GROUP AND THE SCIENTIST AND LEARN ABOUT PLANTS
High School	ps2010s	Wonder of Seeds	i got to work with friends and people elsewhere
High School	ps2011s	Wonder of Seeds	i got to work with my peers and watch my plants grow
High School	ps2011f	Wonder of Seeds	i got to work with other people to try and figure out what happens when a plant gets too much or too little sunlight.
High School	ps2011s	Wonder of Seeds	I grew more aquainted with different plant parts and their germination process.
High School	ps2010s	Power of Sunlight	i guess when we had to figure it out by ourselves
Middle School	ps2011s	Wonder of Seeds	I had a lot of fun looking at other people's experiments and what they were doing and being able to post my group's results for everyone else to see. It was also kind of nice being able to access the data you had on the website from anywhere and not having to email stuff to yourself.
High School	ps2011f	Brassica Genetics	I had a place to post information for all of my peers to see, and uploading files was very easy.
High School	ps2012s	Power of Sunlight	i had fun doing the experiment in general because i love hands on experiments
Middle School	ps2011s	Wonder of Seeds	i have a group and i don't have to do things by myself. I would have somebody who understands something better then me. I have never I feel better when i have someone actually helping me.
High School	ps2010f	Power of Sunlight	I have a new experience with talking to new people that know about what i'm learning in school.
Middle School	ps2011f	Wonder of Seeds	I honestly liked watching my plant germinate and how the changes made upon them affected their germination.
High School	ps2010f	C-fern	i just thought it was ineresting to see how c ferns reproduce.
High School	ps2010f	Power of Sunlight	I kearned more than I knew about plants, which helped me get my work done quicker.
High School	ps2011f	Brassica Genetics	i learn that we learn knew things to do
High School	ps2011f	Wonder of Seeds	i learnd alot more.
High School	ps2010f	Power of Sunlight	i learned
High School	ps2012s	Brassica Genetics	i learned a litytle more about plants
High School	ps2010f	Power of Sunlight	i learned a lot about plants.
Middle School	ps2012s	Wonder of Seeds	I learned a lot about seed germinatio the experiment my group used.
High School	ps2011s	C-fern	I learned a lot of c-ferns, plants, and plant cycle. I learned how to grow plants and different ways of propagation. I enjoyed looking at the c-ferns under microscopes and seeing them grow into sporophytes.
High School	ps2010f	Power of Sunlight	i learned about plants
High School	ps2010s	Brassica Genetics	i learned about plants.
Middle school	ps2011f	Wonder of Seeds	i learned alot
High School	ps2011s	Brassica Genetics	I learned exhilarating new things in the realm of plant science.
High School	ps2011f	Power of Sunlight	I learned how to preform expierements on plants.
High School	ps2010f	Brassica Genetics	I learned how to take things that you learned in a classroom and apply them to a real experiment. I found this interesting and helpful in my future, since I am majoring in science. I am happy I got to perform this experiment, so when I do this in college, I will already have had the experience before. Also, my teacher mentioned how, in life, you always have to work with others. I enjoyed getting …
High School	ps2011f	Power of Sunlight	I learned how to test photosynthesis.
High School	ps2011s	Power of Sunlight	I learned new things and learned to talk to people about an experiment and my outcomes.
High School	ps2011s	Brassica Genetics	i learned some stuff about plants
Middle School	ps2011f	Wonder of Seeds	i learned something new and i got to work with planting things it was pretty fun
High School	ps2010f	Power of Sunlight	I learned that all plants need light to grow. or they just die
High School	ps2010s	Brassica Genetics	I learned that differnet level of nutrition have different effects on the growth rateof the plants. Also, plants will tend to follwer before they die because they want to reproduce ""themselves"" and pass down the genes.
High School	ps2011f	Wonder of Seeds	i learned that expirements dont always work, you have to try and do it over and over again to see what happens
Middle School	ps2012s	Wonder of Seeds	I learned that out of are liquids, Gatorade was the best for seed germination.
Middle School	ps2011s	Wonder of Seeds	i learned that the plants are not very drie and you need to give them enough water for them to survive and live.
High School	ps2012s	Brassica Genetics	I learned the different gene combonations for a mono and dihybrid, and working with my team taught me alot about plants.
High School	ps2011f	Wonder of Seeds	I learned thigns that I wouldnt have bothered learning If I hadnt done this.
High School	ps2010s	Brassica Genetics	i learned what animals eat what and stuff like that
High School	ps2011f	Wonder of Seeds	i learned what taurine can do to a plant
Middle School	ps2011f	Wonder of Seeds	i learned you dont need light to grow a plant
Middle School	ps2012s	Wonder of Seeds	I lik the most to do oure researche.
Middle School	ps2011f	Wonder of Seeds	i lik3e that we could talk to the scientist.
High School	ps2010f	Wonder of Seeds	I like how we used some ways to grow a seed
High School	ps2011s	Arabidopsis	I like "meeting" the mentor and talking with her, she has taught me a lot of helpful tips
High School	ps2011f	Wonder of Seeds	i like because i can watch them grow and how the evolution of the plant take place to a seed to a adult plant
High School	ps2012s	Brassica Genetics	I like being able to ask about why things were happening to someone who could give a good explination
High School	ps2010f	Power of Sunlight	I like being able to use computers and show a mentor what we are doing.
High School	ps2011f	Wonder of Seeds	i like being able to work in a group for an extended amount of time.
Middle School	ps2011s	Wonder of Seeds	I like being able to work with a group and watching our little plants grow.
High School	ps2011f	Wonder of Seeds	I like being help by actual scientist.
High School	ps2010s	C-fern	I like communicating with a scientist mentor. I also liked the community atomosphere in which this experiment was conducted. I also like the experience I got from the experiment including presenting findings and working in a collabrative setting.
High School	ps2012s	Celery Challenge	I like cutting and taking measurement on the celery and seei ng how much it bent.
High School	ps2011s	Wonder of Seeds	i like everything about this experience especially how plants can grow in differents liquids other than water and how to observe plants and describe them.
High School	ps2010f	Brassica Genetics	i like everything i did :)
High School	ps2010s	Wonder of Seeds	I like feeling like a scientist and learning about the plants we experimented
High School	ps2011f	Arabidopsis	I like having the ability to talk with a mentor and have the mentor teach us new things. I also now know more about plants than I did before.
High School	ps2011f	Brassica Genetics	i like how i got to learn more about plants and how we actually grew plants and observed for ourselves.
High School	ps2012s	Celery Challenge	I like how i got to set up my own expirements instead of having to follow a guide. It was challenging and also fun.
Middle school	ps2011f	Wonder of Seeds	I like how I got to test the plants in the dark, lamplight, and in the science class.
High School	ps2012s	Brassica Genetics	I like how I realized that everything is more complicated than it seems.
High School	ps2011s	Wonder of Seeds	i like how i was able to learn more about sunflower seeds and how they can grow, also that i was albe to work with a group that was interested in the project/ experiment.
High School	ps2011f	Wonder of Seeds	I like how im given the chance to learn how to plants flowers without killing them.
High School	ps2012s	Power of Sunlight	I like how it was easy to find things and post things.
High School	ps2011s	C-fern	i like how its on the computer ITS FUN!!!!!!!
Middle School	ps2010s	Wonder of Seeds	I LIKE HOW PLANT GROW WITH THE SUNLIGTH AND WATER BETTER THAN WITH NO LIGH. ALSOTHE PROSES IT TOOK TO GROW.
Middle School	ps2010s	Wonder of Seeds	I like how we are able to come up with an observation and answer the conclusion and seeing the plants germionate
Middle school	ps2011f	Wonder of Seeds	I like how we can test a question that we don't know the answer to and fiqure out what happens
Middle School	ps2011s	Wonder of Seeds	I like how we could talk with a real scientist and learn from them and also that it was fun to do it with my classmates.
High School	ps2010s	Wonder of Seeds	I like how we grew the pea plants and how our differences between spring and autumn were. We got a chance to see how the height and the leave count was different amoung each plant pot. Also how fast they germiated.
Middle school	ps2011f	Wonder of Seeds	I like interacting with a real scientist about our project.
High School	ps2011f	Brassica Genetics	I like interacting with an expert mentor. The mentor provides a lot of knowledge that can't be found just by researching on the internet.
Middle School	ps2011s	Wonder of Seeds	i like it because is real fun about sciencs i love plants
High School	ps2011f	Wonder of Seeds	I like learning about new things
High School	ps2012s	Power of Sunlight	i like learning about plants
High School	ps2011s	C-fern	i like look into the microscopes to see our spores germinating.
High School	ps2010s	Wonder of Seeds	I like many things about this project. I liked how we got to work together and groups, and watch the plants grow. They were just little pea seeds, and our plants grew to be these huge plants.
High School	ps2011f	Brassica Genetics	I like mating the plants the most.
High School	ps2012s	Power of Sunlight	i like meeting new people and creeping on different profiles
High School	ps2011s	Brassica Genetics	I like most being able to track the affects of nutrient level on these plans and seeing what it does to the growth of the plants.
High School	ps2010f	Power of Sunlight	I like most getting comments and suggestions from the mentors.
Middle School	ps2012s	Wonder of Seeds	I like most it see the plants growing and the plants investigate.
Middle School	ps2011s	Wonder of Seeds	I like most of this experience that I'm learning new things that would help me in science thanks to [teacher name] and to our science mentor.
Middle School	ps2011f	Wonder of Seeds	I like planting and waching the seeds grow in to plants.
High School	ps2011f	Wonder of Seeds	I like planting different things.
High School	ps2011f	Wonder of Seeds	i like planting the plants and i like watching the plants to see how they grew.
Middle school	ps2011f	Wonder of Seeds	i like planting the plants and using the black light.
Middle School	ps2011s	Wonder of Seeds	I like taking care of the plants and seeing them grow.
High School	ps2010f	C-fern	I like taking photos and posting our results visually.
Middle School	ps2012s	Wonder of Seeds	i like talking to a real sientist. it was so cool! it was fun growing my own plants, and learning new things
High School	ps2010s	Power of Sunlight	I like that after my experiment backfired NUMEROUS times, I finally was able to complete it this past week. Then, I was finally able to relax!
High School	ps2011f	Wonder of Seeds	I like that i actually got the chance to take care of some plants . I learned that not everybody has to have a green thumb to plant and keep plants growing healthy. I would say planting and keeping track of my data was the best part of Botany.
High School	ps2010f	Power of Sunlight	i like that i can make my own experiment and test on my experiments the way i want
High School	ps2010s	Wonder of Seeds	i like that i get to grow and observe my plants
High School	ps2011f	Wonder of Seeds	I like that i get to see how seeds grow differently.
High School	ps2011f	Power of Sunlight	I like that i git to talk to a science from a different state and being able to see all the different projects on the website.
Middle School	ps2011f	Wonder of Seeds	I like that i got to learn more about plants and i got to learn about the sicentific process more than i already did.
High School	ps2010s	Wonder of Seeds	I like that i had a responsibility for my plants and the i was active everyday day in class measuring them and talking about what was going on in our experiment. I liked finding out something new about the plants.
High School	ps2011f	Wonder of Seeds	I like that now when i see an interesting plant i actually now observe it and make comments to my friends or famiy. And i also learned about things i never knew of.
High School	ps2011f	Wonder of Seeds	i like that our plants actually grew and that we actually learned something new from it.
Middle School	ps2011s	Wonder of Seeds	I LIKE THAT THIS GIVE ME OPTIONS SO I CAN CHOSE THE ONE THAT GOES BETTER WITH MY OPINION.
High School	ps2012s	Celery Challenge	I like that we can get to work in groups and also get help from a real scienctist. And also try many different ways to bend the celery.
Middle School	ps2010s	Wonder of Seeds	I like that we get to have teams and a web page which we usually update a lot. It was also fun that my team got to CHOOSE the question and experiment to do...not it be chosen for us.
Middle School	ps2010s	Wonder of Seeds	I like that we got to choose our own experiment and do whatever we wanted to with it.
High School	ps2011f	Wonder of Seeds	I like that we got to do something that was actually fun. I liked that WE actually made and came up with the experiment and that we got to do everything on our own.
Middle School	ps2010s	Wonder of Seeds	I like that we got to experience what scientist that study plants in a lab get to experience.
Middle School	ps2011s	Wonder of Seeds	I like that we got to put our pictures and data on the website for others to see and try themselves.
High School	ps2012s	Power of Sunlight	I like that we got to talk to an actual scientist, and he was chill.
High School	ps2010f	Power of Sunlight	i like that we got to used different kind of color light bulbs and study different plants.
High School	ps2012s	Brassica Genetics	I like that we had the chance to see what other people were doing for their projects. And also that our mentors helped a lot. Also i learned more about genetics and had a very good understamding from it.
High School	ps2010f	Power of Sunlight	i like that we had to make them sink.
High School	ps2010s	Wonder of Seeds	i like that we learned the different facts and how much little variables can change a plants growth.
High School	ps2011s	C-fern	I like that we used new equipment that we haven't used all year, the microscope. It made the project more interesting and hands on.
High School	ps2010s	Power of Sunlight	I like the colors of the paper and the syringe flotation techniques.
High School	ps2011s	Wonder of Seeds	I like the conversing between our group and mentor, and explaining to the mentor our experiment from beginning to end.
High School	ps2012s	Celery Challenge	I like the experimenting with celery
High School	ps2010s	Wonder of Seeds	I like the fact that each group is able to pick their project by themselves and are able to conduct it themselves. Also the fact that we learn a lot from our mentors that help us through our project and will give us advice so that we can conduct our experiment as best as we can.
High School	ps2011s	C-fern	i like the fact that i get to learn new things about plants
High School	ps2011f	Wonder of Seeds	I like the fact that I got to work with my friends and I got to see our little seedlings grow.
High School	ps2010s	Wonder of Seeds	I like the fact that this project allowed me to design my own experiment and conduct it as well. I liked getting to see changes in the growth day by day and I felt proud when the experiment was over and I knew that everything had been done correctly.
Middle School	ps2012s	Wonder of Seeds	i like the fact that we had a real scientist to help us along the way and she gave us really good information about how to do it and how to determin things and how to solve the problem.
Middle School	ps2010s	Wonder of Seeds	I like the fact that we obsevered our plants while keeping a journal. I also liked that we got to talk to real plant mentors.
High School	ps2011f	Power of Sunlight	I like the free time that we had to do whatever we needed to do to get our projects done.
High School	ps2010s	Wonder of Seeds	i like the freedom we where given to experiment in what we wanted related to plants.
Middle School	ps2011f	Wonder of Seeds	I like the most about our experiment is our mentor and the experiment that we did.
Middle School	ps2012s	Wonder of Seeds	I like the most making the website.
Middle School	ps2012s	Wonder of Seeds	I like the most to do our research
Middle School	ps2012s	Wonder of Seeds	I like the most to do our research.
High School	ps2011s	Wonder of Seeds	I like the organization, and the fact that we got to talk to a scientist. i also like that i got to work with my team and it felt like we were real scientists.
High School	ps2011s	Brassica Genetics	I like the part when we could peel the seeds out and we had to count them. It was interesting to see the difference between the number of seeds in the low concentration and the number of seeds in the high concentration.
Middle School	ps2011f	Wonder of Seeds	i like the planting of the plants and watching the plants to see how they grow
Middle School	ps2011s	Wonder of Seeds	i like the putting comments on for the mentors to comment on.
Middle School	ps2011f	Wonder of Seeds	I like this experience because i learned may new think and i had alot of fun during the course of this.
Middle School	ps2011s	Wonder of Seeds	i like this experience because it could explain more about what you learning.
High School	ps2010s	Wonder of Seeds	I like this project becasue you can controll what you atribute
Middle School	ps2012s	Wonder of Seeds	i like to answer the questions to the end, and to investigate the plants and seeds
Middle School	ps2012s	Wonder of Seeds	I like to see how the plant growing. I like also write an comment to our mentor.
Middle School	ps2010s	Wonder of Seeds	i like to watch the plants grow every day, it was interesting to see some plants grew way more then others.
Middle School	ps2011s	Wonder of Seeds	i like to work with our groups and observing the plants grow
Middle School	ps2011s	C-fern	i like video conferencing
Middle School	ps2010s	Wonder of Seeds	i like watering the plants with the different drinks.
High School	ps2012s	Celery Challenge	i like when we took precise measurements and cut it.
High School	ps2011f	Wonder of Seeds	i like working as a group and coming to class everyday and seeing the transformation from a seed to a plant with in time.
Middle School	ps2010f	Pollination	I like working in groups.
High School	ps2012s	Brassica Genetics	I like working on the technology section.
Middle school	ps2011f	Pollination	I like working with a team.
Middle School	ps2010s	Wonder of Seeds	i like working with all my friends and talking with a mentor
High School	ps2012s	Power of Sunlight	I like working with my group and being able to post in on a group based website.
High School	ps2012s	Wonder of Seeds	I like working with my peers and conducting a hands-on expermient.
High School	ps2010s	Brassica Genetics	i liked a hands on project with a group of people to collaborate with. having the other people made it easier to understand concepts that were confusing to you.
Middle School	ps2012s	Wonder of Seeds	I liked a lot about the experiment. The things I enjoyed were that I got to work wiht my two BFF's, I got to work on the computer a lot, and I learned a little bit.
High School	ps2010s	Wonder of Seeds	I liked about this project that even though we had some trouble with growth we continued to try and see if your plant would grow and succeed and even though we didnt we still made a valiant effort.
High School	ps2011f	Wonder of Seeds	I liked actually doing an experiment and getting help from a mentor who actually knows what they're doing.
High School	ps2010f	Power of Sunlight	I liked actually doing the experiment and learning about photosynthesis.
High School	ps2010s	Wonder of Seeds	i liked adding the water, and wathing how the seeds germinated and grew bigger.
High School	ps2011s	Brassica Genetics	I liked all that I learned about plants and that we had a real scientist working with us.
High School	ps2010f	Power of Sunlight	I liked all the free time and how easy the work was
Middle School	ps2011f	Wonder of Seeds	I liked alot of things from the experiment but my favorite was gettind to see the plants grow.
Middle School	ps2010f	Wonder of Seeds	I liked being able t talk and share our plant info with our mentors.
High School	ps2010f	Brassica Genetics	I liked being able to actually look into plans more then just planting them and watering them and making them look pretty. I acutally got to look into them more.
High School	ps2011f	Wonder of Seeds	I liked being able to ask our mentor questions about how they thought we were doing.
High School	ps2010s	Brassica Genetics	I liked being able to chose our DV and how we got to get away from the normal lecture schedule.
High School	ps2011f	Brassica Genetics	I liked being able to collaborate with my frineds to decide on something that interested us most. That made it much better than other school experiments.
High School	ps2010s	Pollination	I liked being able to come up with the project from nothing. Using my own creativity was more enjoyable than just carrying out the instructions of someone's else.
High School	ps2010f	Power of Sunlight	I liked being able to communicate with a mentor and being able to ask questions if we were unclear about anything.
Middle School	ps2011s	Wonder of Seeds	I liked being able to communicate with a mentor.
Middle School	ps2011s	Wonder of Seeds	I liked being able to communicate with a real scientist mentor. I also liked being in a group, and setting up a cool plant experiment with my classmates.
High School	ps2011f	Brassica Genetics	I liked being able to communicate with an actual scientist.
High School	ps2012s	Brassica Genetics	I liked being able to connect with an experienced mentor, and being able to take care of the plants and observe their growth. This was a break from other standard classes and lab experiments.
High School	ps2011s	Brassica Genetics	I liked being able to contact with a scientific mentor.
High School	ps2012s	Wonder of Seeds	I liked being able to design our own experiment and finding the results of the experiment.
High School	ps2011s	Brassica Genetics	I liked being able to directly see how these plants work and what affects their growth.
High School	ps2010f	Power of Sunlight	I liked being able to do an experement on a higher scientific level, because at my old school i was unnable to do so.
Middle School	ps2011f	Wonder of Seeds	I liked being able to do an experiment and ask a real mentor questions.
High School	ps2010f	Power of Sunlight	I liked being able to do an experiment based on what we were learning and being able to talk to a mentor.
High School	ps2011f	Wonder of Seeds	I liked being able to do an experiment, and post my observations online to be critiqued by other scientists, and my peers.
Middle School	ps2010s	Wonder of Seeds	I liked being able to do an expirement in a large group the best.
Middle School	ps2011f	Wonder of Seeds	i liked being able to do things with my friends while planting our soybeans and taking care of them
High School	ps2010s	Power of Sunlight	I liked being able to experiment with different variable and being able to decide for ourselves what our independent variable was.
High School	ps2012s	Brassica Genetics	I liked being able to get feedback from others.
Middle School	ps2010f	Pollination	I liked being able to go outside and watch how many pollinators were on our type of flowers and comparing the odors, which was our experiment question.
Middle School	ps2011s	Wonder of Seeds	I liked being able to grow my own plants and learn the best possible way to grow plants.
Middle School	ps2010f	Pollination	I liked being able to have a hands-on activity and to be able to talk to a scientist.
High School	ps2012s	Brassica Genetics	I liked being able to have a hands-on experiment and haad peer review on this website.
High School	ps2011s	Brassica Genetics	I liked being able to have a mentor help to guide us through this process.
High School	ps2012s	Celery Challenge	I liked being able to interact with a real scientists
High School	ps2011s	C-fern	I liked being able to look under the microscope at the gametophytes and sporophytes.
Middle School	ps2010f	Pollination	I liked being able to make our own hypothesis and test it . I also enjoyed getting input from our mentor and learning new things .
High School	ps2011f	Wonder of Seeds	I liked being able to pick our own project!
Middle school	ps2011f	Wonder of Seeds	I liked being able to plant our own plants.
High School	ps2011f	Arabidopsis	i liked being able to post the new things i learned and i liked being able to work with the plants when trying to fidure out what the traits were. it was very technical and i love that part of all experiments.
High School	ps2011s	Brassica Genetics	I liked being able to post things to the website and get responses
High School	ps2011s	Wonder of Seeds	I liked being able to receive valuable advice from our mentor over the Internet because this enables us to communicate without having to be in the same room.
High School	ps2012s	Celery Challenge	I liked being able to recieve feedback from our scientist. It really helped us with making desicions for what we were going to do next.
Middle School	ps2010s	Wonder of Seeds	i liked being able to record our progress online.
High School	ps2011f	Arabidopsis	I liked being able to research on are own without instructions so we could be more independent.
High School	ps2011f	C-fern	i liked being able to see what other people were wokring on.
High School	ps2011s	C-fern	I liked being able to speak to a professional to see if I was on track. It made it easier to understand where we should be and it was great learning new things about plants.
High School	ps2011f	Brassica Genetics	I liked being able to talk about our project without actually having to be in school or something. It really helped the progress to move along.
High School	ps2011f	Wonder of Seeds	i liked being able to talk to a plant professional and getting outside imput from someone who knew more about the subject than my group and i did.
High School	ps2011s	Wonder of Seeds	I liked being able to talk to a real scientist about my results. It was interesting to see how scientists do real experiments and what variables they control for. It was fun meeting someone who really fully understood plant biology.
Middle School	ps2010s	Wonder of Seeds	I liked being able to talk to a real scientist.
Middle School	ps2011s	Wonder of Seeds	I liked being able to talk to a science mentor. He really helped us with our experiment.
High School	ps2011f	Wonder of Seeds	i liked being able to talk to a scientist and have her help us through our experiment
Middle School	ps2010s	Wonder of Seeds	I liked being able to talk to my menter, learn more about plants, and have this great once in a lifetime opertunity.
High School	ps2011f	Wonder of Seeds	I liked being able to talk to the mentor when we had a problem or when we were stuck.
High School	ps2011f	Arabidopsis	I liked being able to try new things. i also enjoyed reasearching on our own without a constant instructor.
High School	ps2011s	Brassica Genetics	I liked being able to use new technology or a new way of studying science.
High School	ps2010s	Brassica Genetics	I liked being able to watch my plants grow from week to week. I learned a lot about the different reasons why plants grow or don't grow and how important it is to make sure they are in a good environment.
High School	ps2010s	Wonder of Seeds	I liked being able to watch the progress of my plants and their development.
High School	ps2012s	Power of Sunlight	I liked being able to work in a group and to collect data.
High School	ps2012s	Power of Sunlight	I liked being able to work on a computer at home.
High School	ps2012s	Brassica Genetics	I liked being able to work with a computer rather that turning in a written copy of my work.
High School	ps2011f	Wonder of Seeds	I liked being able to work with a group and see our plant grow.
High School	ps2010s	Power of Sunlight	I liked being able to work with a group, I think that i work better in groups when there is more people and we can all help each other if one of us doesn't understand what is going on.
Middle School	ps2011s	Wonder of Seeds	I liked being able to work with a PRO SCIENTIST! It was one of the olest experiences i have ever been a part of!
Middle School	ps2010f	Pollination	I liked being able to work with my classmates to learn about the things plants and pollen do.
Middle School	ps2010f	Pollination	I liked being able to work with my friends to find and solve the questions we had formed over the period of time.
Middle school	ps2011f	Wonder of Seeds	I liked being able to work with my friends.
High School	ps2011s	Brassica Genetics	I liked being able to work with plants.
Middle School	ps2011s	Wonder of Seeds	I liked being able to write in a journal every day and check in with my mentor. I also loved being able to run the experiment with my friends.
Middle School	ps2010f	Wonder of Seeds	I liked being able to write to a mentor that would give us advise and ask questions.
Middle school	ps2011f	Pollination	i liked being able to write to someone about our scientific hypothises.
High School	ps2011f	Power of Sunlight	I liked being apart of something bigger than just the class
Middle School	ps2010f	Pollination	I liked being in a group and comparing answers with each other the most.
Middle School	ps2011s	Wonder of Seeds	I liked being in a group with people i really didn't know,we started out not really felling comfortable, but soon enough we became good friends.
High School	ps2012s	Celery Challenge	I liked being in groups and being able to make up our own experiences as well. ALso i liked talking to our mentors.
Middle School	ps2011f	Wonder of Seeds	I liked being mentored and learning more.
Middle School	ps2012s	Wonder of Seeds	I liked being mentored, and learning about how seeds germinate.
Middle School	ps2010f	Wonder of Seeds	I liked chatting with the mentor so that I could learn more about it and other plant facts.
Middle School	ps2010s	Wonder of Seeds	I liked collecting the data and responding to our mentor.
High School	ps2012s	Brassica Genetics	I liked coming in everyday an seeing the new growth of the plants on all aspects.
High School	ps2012s	Power of Sunlight	I liked coming up with ideas and testing them, and getting to measure and record like it was my own thing, which it was. It just felt really cool to have made my own experimet and do it instead of a premade one.
High School	ps2010s	Power of Sunlight	I liked coming up with our own experiment and then performing it.
High School	ps2011s	Brassica Genetics	I liked coming up with our own variable and collecting data on it
Middle School	ps2010s	Wonder of Seeds	I liked coming up with the idea and taking care of them.
Middle School	ps2011s	Wonder of Seeds	I liked communicating with a real scientist that told us to fix mistakes that I would not have caught before.
High School	ps2011s	Brassica Genetics	I liked communicating with our mentor and learning new things from him , he was a big help!
High School	ps2011f	Brassica Genetics	I liked communicating with our mentor, [mentor name], and learning new things about plants. Also, it was interesting to have my group members comment on my posts and give their opinions.
Middle School	ps2011s	Wonder of Seeds	I liked communicating with the mentor the best because I felt like I had someone there to help me and that's basically what the mentor was there for!!!
High School	ps2011f	C-fern	I liked comparing my group's experiment to other group's projects from different schools.
Middle School	ps2010s	Wonder of Seeds	I liked comparing the differences in how much our radish seed roots grew in soil, water, and cookie dough.
High School	ps2012s	Brassica Genetics	I liked comunicating with [mentor name].
High School	ps2011f	Power of Sunlight	I liked conducting my own experiment, and working with real scientist.
High School	ps2012s	Power of Sunlight	i liked conducting the experiment
Middle School	ps2011f	Wonder of Seeds	I liked conversing with our mentor.
High School	ps2010s	Pollination	I liked creating everything from scratch. We had a lot of freedom which was great. I also LOVE the three a-bee-gos!
High School	ps2011f	Power of Sunlight	I liked creating our own experiment
High School	ps2012s	Celery Challenge	I liked creating our own experiment!
Middle School	ps2012s	Wonder of Seeds	I liked dealing with nature and learning more facts about it.
Middle School	ps2010s	Wonder of Seeds	I liked designing an experiment and I liked being able to do things online.
High School	ps2010s	Power of Sunlight	I liked designing the experiment
High School	ps2011s	Arabidopsis	I liked developing my own research question and being able to connect previous information that I had learned with things I was observing then.
High School	ps2010s	Wonder of Seeds	I liked discussing the project with our mentor, but most of all I liked planting the seeds, and learning new things.
High School	ps2010f	Power of Sunlight	I liked doing experiments with plants and vineger and ammonia
Middle School	ps2011f	Wonder of Seeds	I liked doing it with a partner.
High School	ps2010f	Power of Sunlight	i liked doing labs
High School	ps2010f	Power of Sunlight	I liked doing something other than book work!
High School	ps2012s	Power of Sunlight	i liked doing the experimants
High School	ps2010f	Power of Sunlight	I liked doing the experiment and then showing it on the internet.
High School	ps2010f	Power of Sunlight	I liked doing the lab because it all started to make sense during it and it was enjoyable.
Middle School	ps2011f	Wonder of Seeds	I liked everything in the experiment, it was fun to compare how the wheat seeds grew in different temperatures. It was also fun to work in a group and get help from our mentor.
Middle school	ps2011f	Pollination	I liked everything.
Middle School	ps2011s	Wonder of Seeds	I liked experimenting with a group.
High School	ps2010s	Power of Sunlight	I liked experimenting with different variable and seeing their affects on the plant. I like the whole process of tampering with things and seeing how it changed the outcome.
Middle School	ps2010s	Wonder of Seeds	i liked experimenting with the different substances to see the results
Middle School	ps2011s	Wonder of Seeds	I liked experimenting with the plants .
Middle school	ps2011f	Wonder of Seeds	I liked experimenting with the plants and learning how they grow.
High School	ps2011f	Wonder of Seeds	I liked feeling much more freedom to do what I wanted to do.
High School	ps2011f	Wonder of Seeds	I liked finding out how the copper influenced the plants groth.
High School	ps2011f	Wonder of Seeds	i liked finding out new things about plants and seeds.
High School	ps2010f	Brassica Genetics	I liked finding out new ways to explore plants.
High School	ps2010s	Brassica Genetics	I liked finding out what effect the amount of fertilizer has on plants.
High School	ps2011f	Power of Sunlight	I liked getting advice that you can have a better project.
Middle School	ps2011s	Wonder of Seeds	I liked getting hands on with plants and germination. I thought building my own question and getting to research and use it was very fun. I thought it was also fun working with the plants every day.
High School	ps2012s	Brassica Genetics	I liked getting physical with the plants and actually having to go through the trouble of growing our own.
High School	ps2012s	Celery Challenge	I liked getting to do new things instead of always sitting around in the classroom. It was also cool being able to talk to a real scientists and see what their thoughts were about the things we were doing.
High School	ps2011f	Wonder of Seeds	I liked getting to do the experiment best.
High School	ps2012s	Pollination	I liked getting to meet the new scienctist and getting feedback about our work from someone other than our instructor (we get feedback from her all the time!).
High School	ps2010s	Wonder of Seeds	I liked getting to plant the plants and take care of them.
Middle School	ps2011s	Wonder of Seeds	i liked getting to talk to a real scientist and to get feedback from him on how we could make our experiment better.
High School	ps2012s	Brassica Genetics	I liked getting to work with a mentor outside the classroom
Middle school	ps2011f	Pollination	I liked getting together with team mates and doing and talking about our project. It was a good communication/scientific/ team building skill and experience.
Middle School	ps2010f	Pollination	i liked going outside to count the pollinators
High School	ps2011f	Arabidopsis	I liked going through the whole procecess for an experiment.
High School	ps2010s	Wonder of Seeds	i liked growin the plant the most
High School	ps2011s	Brassica Genetics	i liked growing plants and actually seeing them live becasue normaly the plants i grow die.
High School	ps2010f	Brassica Genetics	I liked growing plants and learning more about them.
Middle School	ps2011s	Wonder of Seeds	I liked growing plants with different variables.
Middle school	ps2011f	Wonder of Seeds	i liked growing the plants and observing them.
High School	ps2010f	Brassica Genetics	I liked growing the plants and seeing the different out comes. I saw the different phenotypes and how nutrition affected the plants. I learned more about basic plant growing and how genes are passed and expressed in future generations.
High School	ps2012s	Brassica Genetics	I liked growing the plants from seeds and taking care of the plants.
High School	ps2011f	Wonder of Seeds	I liked growing the plants.
High School	ps2011f	Wonder of Seeds	I liked growing the seeds and watching them grow.
High School	ps2010s	Brassica Genetics	I liked hands on experiance with studying the plants. Plus, the design we used to grow the plants was pretty neat.
Middle School	ps2011s	Wonder of Seeds	I liked have a mentor because he helped us with our experiment and taught us new things.
High School	ps2011f	Wonder of Seeds	i liked havin a scientist to guide us.
High School	ps2011s	C-fern	I liked having a professional mentor to ask questions to and receive advice from. When our spores did not grow, our mentor, [mentor name], provided good advice to help us see results at a faster pace. The mentor was both friendly and helpful.
High School	ps2011f	Brassica Genetics	I liked having a mentor help with the experiment and giving advice.
High School	ps2011f	Wonder of Seeds	I liked having a mentor that could give us helpful advise and ideas.
High School	ps2011s	Brassica Genetics	i liked having a mentor to give us suggestions and advise to produce the results we were looking for.
High School	ps2011s	Brassica Genetics	I liked having a mentor to talk to, so in this case, instead of always having to go to my teacher, I had a mentor to talk about our ideas.
High School	ps2012s	Brassica Genetics	I liked having a mentor who knew a lot more than us there to help us with the project, and I thought it was a cool idea.
High School	ps2010s	Pollination	I liked having a scienctist to help me along the way.
High School	ps2011s	Power of Sunlight	I liked having a scientist as a mentor who could help us out along the way.
High School	ps2011f	Brassica Genetics	I liked having access to specialized ecological/botanical knowledge in the form of our mentor, [mentor name]. She was very easy to converse with and our entire experiment would have been radically different (and less-refined) without her expertise.
High School	ps2011f	Wonder of Seeds	I liked having hands on activity and learning in depth about seed germination, this was the most detailed experiment I've done in Biology which gave me a challenge throughout the experiment.
Middle School	ps2012s	Wonder of Seeds	i liked having mentors
High School	ps2011s	C-fern	I liked having professional guidance and the chance to interact personal with a scientist the most about this project.
Middle School	ps2010s	Wonder of Seeds	I liked having the ability to form and test an experiment and get to have fun while doing it.
Middle School	ps2011s	Wonder of Seeds	I liked having the ability to veeiw other peoples experiments.
Middle school	ps2011f	Wonder of Seeds	I liked having the abilty to work with plants and their adaptations.
High School	ps2010f	Wonder of Seeds	I liked having the advantage to speak with scientists from other areas around the world and looking at other experiments being done by other students. This to me helped give my group and I more ideas for our experiment and it kind of showed us how we could improve ours and make it a little more detailed with less problems.
High School	ps2011f	Brassica Genetics	I liked having the mentor because it was really nice to have her input and advice and suggestions throughout the entire process.
High School	ps2010f	Brassica Genetics	I liked having to interpret data.
Middle School	ps2011f	Wonder of Seeds	i liked how we got to interact and do an experiment how you wanted instead of one set one.
Middle School	ps2010s	Wonder of Seeds	i liked how close our plant results were
High School	ps2011f	Brassica Genetics	I liked how everyone in the group was able to keep in touch with each other in an orderly manner.
Middle School	ps2012s	Wonder of Seeds	I liked how I could contact my mentor if I had a question or a new idea.
High School	ps2011f	Wonder of Seeds	i liked how i could understand everything and i liked being a part of the group and helping my friends.
High School	ps2012s	Wonder of Seeds	I liked how I got to know how temperature can make a huge impact in plants. I also learned what a biomass was and how you could use it to measure the weight of plants.
Middle School	ps2011s	Wonder of Seeds	I liked how I got to take daily observations and the ability to put them online so I could share my results with classmates every day.
High School	ps2011f	Wonder of Seeds	I liked how i learned much more than i used to before. The experiment was pretty helpful.
High School	ps2010s	Pollination	I liked how I was able to communicate with my fellow lab members and improve my science skills by doing so.
High School	ps2011f	Power of Sunlight	I liked how I was able to learn more about plants and and how I learned how to appretiate plants more because of how they play a major role in life.
High School	ps2010s	Pollination	I liked how in this project I was able to be with the project from start to finish and was able to research in what I was interested in.
High School	ps2010s	Brassica Genetics	I liked how it was a hands on project. made it less boring.
High School	ps2010s	Brassica Genetics	I liked how it was a project, and it was hands-on. I feel like I learned a lot more by actually DOING the experiment, rather than just reading about it.
High School	ps2010s	Pollination	I liked how it was very versitile, and our group could change and switch our procedure, and even question, until we had the most efficiant and practical experiment.
High School	ps2010f	C-fern	i liked how itr was hands on and we were able to watch it change everyday and the different things we could do and how it was really awsome to do this experment
High School	ps2012s	Power of Sunlight	I liked how much our mentor taught us and how much she helped.
Middle School	ps2012s	Wonder of Seeds	i liked how much our seedling grew.
High School	ps2010s	Wonder of Seeds	I liked how my group and I got to do a majority of the work ourselves and we were independent. Our teacher let us handle the responsibility of getting this done and only interfered to give us guidance.
Middle School	ps2012s	Wonder of Seeds	I liked how my group was fairly experienced and they knew what they were doing.
Middle School	ps2011s	Wonder of Seeds	I liked how my hypothesis was right. and how the plants did/didn't grow
High School	ps2012s	Power of Sunlight	I liked how my mentor broke the information asked and given to us.
Middle School	ps2010s	Wonder of Seeds	I liked how only two of the liquids made the seeds grow throughout the whole experiment.
High School	ps2011f	Wonder of Seeds	I liked how others can compare results to other results and see how each experiment differs from each other, and the feedback we get helps alot in the experiment.
High School	ps2011f	Brassica Genetics	I liked how our mentor helped us by suggesting links and keeping us on track. I also enjoyed designing the experiment.
High School	ps2011f	Brassica Genetics	I liked how our mentor worked with us to help us come to a conclusion on what our experiment would be on.
Middle School	ps2011f	Wonder of Seeds	I liked how personal it was with our mentor, I also really enjoyed the freedom we had on deciding what we wanted to do and how we wanted to do it. We just picked our project than we tested everything ourselves and planed out everything and presented it just like real scientists would.
High School	ps2011f	Brassica Genetics	I liked how plants work and what they need to survive. Also I liked working with a group so we all can have different opinions and the way you look at the plants. This project was one of the funniest I have ever done.
High School	ps2012s	Brassica Genetics	I liked how quick and easy the website is to control and work with.
High School	ps2010f	Power of Sunlight	I liked how that we found the plant grew better in the wet soil and how it didn't grow at all in the dry soil.
High School	ps2012s	Celery Challenge	I liked how the experiment took a long period of time and how my group had to conduct our whole own experiment.
Middle School	ps2011f	Wonder of Seeds	I liked how the plant grew tall and fast.
Middle School	ps2010s	Wonder of Seeds	i liked how the plants grow soo quick with the fertilizer
High School	ps2011f	Brassica Genetics	I liked how this allowed us to share our ideas and get feedback from our peers. It was easy to use and I found it very helpful.
High School	ps2010f	Power of Sunlight	I liked how this experiment was easy to understand and we got great feedback.
High School	ps2012s	Wonder of Seeds	I liked how we actually had to anaylze everday and seeing the plants grow as days passed.
Middle School	ps2011f	Wonder of Seeds	I liked how we all got along and did our part.
High School	ps2012s	Brassica Genetics	I liked how we could communicate with our mentor.
High School	ps2011f	Wonder of Seeds	I liked how we could interact with our mentors and lay out our information online in a very neat way.
Middle School	ps2010s	Wonder of Seeds	i liked how we could make up our own research question and construct our own experiments. also i liked it cause it made me feel somewhat of a scientist that was trying to figure out something that people did not know the answer to.
High School	ps2011f	Wonder of Seeds	I liked how we could pick our own experiment the most and we had to use our own minds to figure things out. I liked working in my group too.
High School	ps2010s	Brassica Genetics	I liked how we could talk to an actual scientist.
High School	ps2011s	Brassica Genetics	I liked how we designed our own experiment and how to collect data in an efficient way. I learned about how plants function and became more interested in plants.
High School	ps2010f	Power of Sunlight	I liked how we did different things or experiment on different types of plants.
Middle school	ps2011f	Wonder of Seeds	I liked how we did hands-on experiments in class and how we actually got to chat with our mentor, which I learned alot from.
High School	ps2012s	Power of Sunlight	i liked how we did the experiment days at a time and not all in one day, we just needed a little longer.
Middle school	ps2012s	Celery Challenge	I liked how we got a mentor and we got to actualy talk to her/him/
High School	ps2010f	Power of Sunlight	i liked how we got to actually work with the plants and set things up. but i really enjoyed how we got to use the website
Middle School	ps2010s	Wonder of Seeds	I liked how we got to be the scientists and do al the data, recording and make p the experiment. I also liked how we learned valuble information such as why seeds dont grow with salt water where we were but they do by oceans. Thats what i liked about this project!
High School	ps2011f	Power of Sunlight	I liked how we got to choose a topic for research. We didn't have to follow the lab guidelines in a book.
High School	ps2011f	Wonder of Seeds	I liked how we got to come up with our own experiment and work with others to get it done.
Middle School	ps2011f	Wonder of Seeds	I liked how we got to communicate with a professional scientist and get their opinions on our opinions and our thoughts. I also liked how it made us work together.
High School	ps2011s	Brassica Genetics	I liked how we got to design our own research question and were able to work in groups to study something of our choice.
Middle School	ps2011f	Wonder of Seeds	I liked how we got to interact with mentors and how they taught us about types of seeds.
Middle School	ps2010s	Wonder of Seeds	I liked how we got to measure how tall our plants got and it was exciting to see that they didn't die
High School	ps2012s	Celery Challenge	I liked how we got to respond and communicate with an actual scientist.
Middle School	ps2012s	Wonder of Seeds	I liked how we got to work as a group and receive messages from our mentor.
High School	ps2010s	Brassica Genetics	i liked how we got to work in groups.
High School	ps2011s	Power of Sunlight	I liked how we got to work together in teams to divide up the work so it wasn't as hard.
Middle School	ps2010s	Wonder of Seeds	i liked how we got to work with a team.
High School	ps2010s	Brassica Genetics	i liked how we got to work with others and talk to the scientist.
High School	ps2010f	Power of Sunlight	I liked how we had a mentor and we were able to refer to her for questions and feedback also il iked how we could come up with our own experience and had a sense of independence.
High School	ps2011f	Power of Sunlight	I liked how we had a mentor to go along with us and give us something to have incase if we needed help.
Middle School	ps2011s	Wonder of Seeds	I liked how we had a mentor, and that we were in groups. I liked having a mentor because he gave us alot of help, and constant imput about our experiment. I also liked being in groups because I had other teamates to help me and it made things more fun and easier.
High School	ps2011f	Brassica Genetics	I liked how we had an experienced mentor in the field to help us tell what was feasible, and what was not, how certain things grew, and so on. Our mentor really helped us.
High School	ps2011f	Wonder of Seeds	I liked how we had to do our experiment and share our findings with a scientist who knew they subject well. I also liked how teh scientist gave us feedback on your results.
High School	ps2010f	Brassica Genetics	I liked how we had to measure, and got to see how plants grow. it was very interesting.
Middle School	ps2011f	Wonder of Seeds	I liked how we learned new things through a mentor who knows all about these things and how we could do this in a rather easy manner.
High School	ps2011s	Brassica Genetics	I liked how we related it to genetics.
Middle School	ps2012s	Wonder of Seeds	i liked how we saw the seeds germinate by the color of light effecting them
High School	ps2010f	Power of Sunlight	I liked how we thought that there was nothing going to really happen but then it did and I had a really great time watching the plants grow and seeing how they reacted to the different color of lights.
High School	ps2012s	Pollination	I liked how we were able to talk to a mentor who could guide us in this process. I liked the type of experiment that was done, pollination. In addition, I liked how the program made us design our own experiment, gather our own results, and make our own conclusions.
High School	ps2010s	Power of Sunlight	i liked how we were in control of our experiment and we got to do it all ourselves.
High School	ps2011f	Wonder of Seeds	I liked how well we worked as a group. Most of the time, we knew what we were talking about. If we didn't know, one person would explain what we are talking about.
Middle School	ps2012s	Wonder of Seeds	I liked how when we chose our hypothesis and when the seeds grow really large, and how we go to talk to our mentor.
Middle school	ps2011f	Wonder of Seeds	I liked how you actually got to plants your own seeds and you had a variety to choose from not just everyone had the same seed. Also you got to choose your experiment you weren't assigned it by the teacher.
Middle School	ps2010s	Wonder of Seeds	i liked how you can create the experiment and see the effect of the experiment.
High School	ps2012s	Power of Sunlight	I liked how you could publish your findings for all to see electronically the most during this experiment.
High School	ps2012s	Celery Challenge	I liked how you got to converse with real scientists about the experiment.
High School	ps2010s	Wonder of Seeds	I liked how you got to talk to the teacher. They gave good ideas and information. I learned alot about plants and what effects the growth of plants.
High School	ps2011s	Wonder of Seeds	i liked interacting with a mentor and getting advice on how to do things and getting clarification when things werent completely clear.
High School	ps2011s	C-fern	I liked interacting with the mentor and getting her advice.
High School	ps2010s	Power of Sunlight	I liked it because it was helping you learn about how photosynthesis work.
Middle School	ps2010s	Wonder of Seeds	I liked juicing the green beans.
High School	ps2010s	Wonder of Seeds	I liked knowing that afterwards my project wasnt a failure it was meant to have that outcome
High School	ps2011s	C-fern	i liked learened about spores and how their life cycle differs so much from what i originally thought. I liked learning about the alteration of generations.
High School	ps2010f	Power of Sunlight	I liked learning about different things.
High School	ps2011f	Wonder of Seeds	I liked learning about how to correctly germinate seeds so i know how to do it for future reference.
Middle School	ps2010s	Wonder of Seeds	I liked learning about plants more with a group and talking to our mentor.
Middle School	ps2010s	Wonder of Seeds	I liked learning about seed germination
High School	ps2011s	Brassica Genetics	i liked learning about the brassica and interating with the scientist and learning new things about the plants and that its more to the plants that what it seems.
High School	ps2011f	Brassica Genetics	I liked learning about the genotypes and phenotypes.
High School	ps2011s	Brassica Genetics	I liked learning about the parts of plants.
Middle School	ps2011f	Wonder of Seeds	I liked learning about the parts of the plants and how they germinate.
High School	ps2011s	Arabidopsis	I liked learning about the plant and watching it grow
High School	ps2011f	Wonder of Seeds	I liked learning how plant growth is effected.
Middle School	ps2011f	Wonder of Seeds	I liked learning more about germination and what effected the growth.
Middle school	ps2011f	Wonder of Seeds	I liked learning new things
High School	ps2010f	Power of Sunlight	I liked learning new things && make a poster, for the results
Middle School	ps2011s	Wonder of Seeds	i liked learning new things about plants and being able to conduct our own experiment. also i like being able to communicating with a scientist and learning his thoughts an ideas on our experiment.
Middle School	ps2011s	Wonder of Seeds	I liked learning new things and meeting new people.
High School	ps2011f	Brassica Genetics	I liked learning new things from our mentor.
Middle School	ps2011f	Wonder of Seeds	i liked learning new things obout plants.
High School	ps2011s	Brassica Genetics	I liked learning the parts of the plants and then getting to actually see those parts under a microscope.
High School	ps2011s	C-fern	I liked learning the plant cycle and being able to grow our own ferns and watch them grow during the different times of it growing and maturing.
Middle school	ps2011f	Wonder of Seeds	I liked learning to work with others and I liked testing the question I have had about plants.
High School	ps2011s	C-fern	I liked looking at other groups experiments.
High School	ps2010s	Power of Sunlight	I liked looking at the graph after the experiment and seeing the changes in CO2.
Middle School	ps2012s	Wonder of Seeds	i liked looking at the plants and studying them
High School	ps2012s	Brassica Genetics	I liked looking at the plants change over time.
Middle School	ps2012s	Wonder of Seeds	I liked making the experement.
High School	ps2011f	C-fern	i liked making the final poster presentation
High School	ps2010s	Brassica Genetics	I liked making the graphs of data the most. :P
Middle School	ps2011f	Wonder of Seeds	I liked making the powerpint for the presentation . I also liked the mentor we had and one of the other things that was fun was coming up with our question.
High School	ps2010s	Brassica Genetics	I liked measuring and recording the data the most, and writing conclusive arguments.
High School	ps2010s	Brassica Genetics	I liked measuring the pedicels because no one else has ever studied the affect nutrients had on the length.
Middle School	ps2011f	Wonder of Seeds	I liked measuring the plants every day the most. It was fun to see how much the Control Group and the Experimental Group.
Middle School	ps2010s	Wonder of Seeds	I liked meeting my mentor and exchanging comments with her.
High School	ps2011f	Power of Sunlight	I liked mixing science with the computer and getting advice form my mentor.
High School	ps2011s	Wonder of Seeds	i liked most about it when i started to get all the stuff i needed to grow a plant, and working as a team to collect all the information.
High School	ps2011f	Wonder of Seeds	I liked most about this experience is how we had to challenge ourselves to think and create our hypothesis and experiments.
High School	ps2010f	Power of Sunlight	I liked most about this experience is watching the plants.
Middle School	ps2010f	Wonder of Seeds	I liked most about this experience was that working on the graphs is fun
High School	ps2011f	Wonder of Seeds	i liked most about this experience was watching the plants grow and react to the changes
High School	ps2012s	Celery Challenge	I liked most about this experiment is that we got to work hands on and we didnt just sit in the class room taking notes and looking at pictures of other people doing fun exciting experiments.
Middle school	ps2011f	Wonder of Seeds	i liked most about this experiment the parts of how we worked with the partners and also i liked how we were taking care of plants.
High School	ps2011s	Wonder of Seeds	i liked most about this experiment the things i learned because didn't have much knowledge on plants before this experiment.
Middle School	ps2011s	Wonder of Seeds	I liked most about this project that we got to work with a team just like a real scientist.
Middle School	ps2010s	Wonder of Seeds	I liked most about this project that you could see how seeds reacted to different variables. Also, how I could see other peoples projects and how each team kept up with updating their journals.
Middle School	ps2010s	Wonder of Seeds	I liked most about this project was that we got a lot of independence and it was a group project, as well as an independent project.
Middle School	ps2010s	Wonder of Seeds	I liked most about this project when I saw our little plant growing out of red bull.
Middle School	ps2012s	Wonder of Seeds	I liked most about this was that it was hands on, and I could really get and understanding of plants.
Middle School	ps2011f	Wonder of Seeds	I liked most of it.
High School	ps2011f	Wonder of Seeds	I liked most of this expirement was learning new things from the mentor and talking to someone that knows things that i want to know.
Middle School	ps2011s	Wonder of Seeds	i liked most that i got to interact many people and learn alot more about plants.
High School	ps2010f	Wonder of Seeds	I liked most that in the future I can use this information we collected from this experiment to get better yeilds from our field.
High School	ps2010f	Power of Sunlight	I liked most that it was something completely new to learn about, and very interesting
High School	ps2010s	Power of Sunlight	I liked most that our experiment was successful. We acquired the desired results despite so many uncontrolled variables.
Middle School	ps2011f	Wonder of Seeds	I liked most that we actually got to talk to real scientist.
High School	ps2011f	Brassica Genetics	I liked most that we could see the progress of our project and having evidence of our other ideas, therefore we could just look back and from that know what not to do as we moved forward.
Middle School	ps2011s	Wonder of Seeds	i liked most that we did it ourselves
High School	ps2010s	Brassica Genetics	I liked most that you were allowed to pick what you wanted to measure in a plant and there was a lot of room to really do what u want and convey the information how u wanted to.
Middle School	ps2011f	Wonder of Seeds	I liked most was to take notes on the plant and learn about if plants can grow in salt water and watch the plants grow and you can see the stages of it grow.:)
Middle School	ps2011f	Wonder of Seeds	I liked my group and the awsome things agout science.
Middle School	ps2011s	Wonder of Seeds	i liked my group the most probably because they worked with the rest of the team really good but the investigation was pretty fun its self
High School	ps2010f	Brassica Genetics	I liked observing how plant characteristics varied from group to group.
High School	ps2010s	Power of Sunlight	I liked observing the changes of rate that the plant underwent.
High School	ps2010s	Wonder of Seeds	I liked observing the growth of our plant and talking to the mentor about the changes.
High School	ps2010s	Brassica Genetics	I liked observing the plants and writing down observations about them.
High School	ps2012s	Wonder of Seeds	I liked observing the plants everyday (except the milk because it smelled bad). I'm not very good at taking a journal, but I do like taking down data and seeing what happens to a plant when changing a variable. I enjoyed talking to the mentor as well. He always seemed very happy and gave us questions to answer in order to understand what was happening in our experiment. I was nervous about talkin…
High School	ps2010s	Wonder of Seeds	I liked observing the plants growth and communicating with our mentor.
Middle School	ps2010f	Pollination	i liked observing the pollen tubes.
High School	ps2010s	Pollination	I liked observing the pollen under the microscopes and taking detailed notes.
Middle school	ps2011f	Wonder of Seeds	I liked on how to plant things and help the enviroment by planting and to find out about my science question.
High School	ps2010s	Wonder of Seeds	I liked performing the experiment the most.
High School	ps2010s	Wonder of Seeds	I liked planting and taking care of the radishes, even though they died. :/
Middle School	ps2010s	Wonder of Seeds	i liked planting our seeds becouse it was fun.
High School	ps2011f	Wonder of Seeds	I liked planting the experiment and observing my plants progress as the time period went by.
High School	ps2011f	Wonder of Seeds	i liked planting the plants and watching them grow
High School	ps2012s	Brassica Genetics	I liked planting the plants the most and watching them grow.
Middle School	ps2011f	Wonder of Seeds	I liked planting the seeds and seeing which one would germinate.
Middle School	ps2011f	Wonder of Seeds	I liked planting the seeds and watching them grow and turn into plants.
Middle School	ps2011f	Wonder of Seeds	I liked planting the seeds and watering them with all the different drinks.
Middle School	ps2010s	Wonder of Seeds	I liked planting the seeds in the begining. It was a lot of fun to germinate the seeds and the pick them up with the tweser thingies and then planting it in a cup full of dirt and then measuring the same amount of water for each of them.
High School	ps2010s	Wonder of Seeds	i liked planting them in the pots and learning the way the type of seeds we used, what they need to live.
Middle School	ps2010s	Wonder of Seeds	I liked playing with the ultra-violet light but my favorite part was getting the seeds to germinate and getting results.
High School	ps2012s	Brassica Genetics	I liked posting data for others to see
High School	ps2011f	Brassica Genetics	I liked posting my ideas and hearing feedback from our mentor. He had really intelligent and important things to say.
Middle School	ps2010s	Wonder of Seeds	I liked posting the growth of the plants and posting feedback to our mentors. I also liked planning our experimental design.
Middle School	ps2010f	Pollination	i liked posting things
Middle School	ps2012s	Wonder of Seeds	i liked posting things
Middle School	ps2010s	Wonder of Seeds	I liked reading the dictionary to the palnts i don't why but I just thought that it was fun.
High School	ps2011s	Brassica Genetics	I liked recording our progress on the website becuase it made it easier to keep track of everything.
Middle School	ps2011s	Wonder of Seeds	I liked seeeing the growth of the plants.
High School	ps2011s	Brassica Genetics	I liked seeing how many seeds the plants produced.th
High School	ps2011f	Wonder of Seeds	I liked seeing how much the plants grew each day
Middle School	ps2011s	Wonder of Seeds	I liked seeing how the plants grew.
Middle School	ps2011s	Wonder of Seeds	i liked seeing my plants grow.
High School	ps2010s	Wonder of Seeds	I liked seeing the changing in the plants day by day.
High School	ps2010s	Wonder of Seeds	I liked seeing the day-to-day changes in the seeds.
High School	ps2012s	Wonder of Seeds	I liked seeing the difference ingrowth between the days and the progress thy made everyday.
High School	ps2010s	Brassica Genetics	i liked seeing the difference that the fertlizer made and the traits that the plants had
Middle School	ps2011s	Wonder of Seeds	I liked seeing the growth in the plants
Middle School	ps2011s	Wonder of Seeds	I liked seeing the growth of plants in the dye and seeing how the plant reacted to the dye.
Middle School	ps2012s	Wonder of Seeds	i liked seeing the plant develope from a seed to a plant
High School	ps2010s	Brassica Genetics	I liked seeing the plant grow and mature, but that's about it.
Middle School	ps2011s	Wonder of Seeds	i liked seeing the plants change rapidly and i liked doing a group experiment with my friends and a mentor.
High School	ps2010s	Brassica Genetics	I liked seeing the plants grow and observing that growth.
High School	ps2011s	Brassica Genetics	i liked seeing the plants grow!
High School	ps2010s	Wonder of Seeds	I liked seeing the plants grow.
High School	ps2010s	Power of Sunlight	i liked seeing the results of our hypothesis.
High School	ps2011f	Wonder of Seeds	I liked seeing the seeds moved when we moved our binder.
Middle school	ps2012s	Celery Challenge	I liked seeing what liquids made the celery bend the most.
Middle School	ps2010s	Wonder of Seeds	I liked seeing what was happening to the seeds and why. It was pretty exiting what was happening to them.
Middle School	ps2010s	Wonder of Seeds	i liked seeing which plant grew the tallest in the different soils
High School	ps2012s	Celery Challenge	I liked setting up all different experiments. The part that was the best was we did not do the regular Botany stuff we did before, which was notes and quizzes.
Middle School	ps2010f	Pollination	I liked sharing my answers with others and disscusing with [mentor name] For most of the time
High School	ps2012s	Brassica Genetics	I liked taking pictures of the plants.
High School	ps2010s	Pollination	I liked taking qualitative data, and it was interesting to see the different types of pollen in flowers, even though we proved the null.
High School	ps2012s	Brassica Genetics	I liked taking the pictures of the plants
High School	ps2011s	Brassica Genetics	I liked taking the seeds out of the pods of the plant.
Middle School	ps2010s	Wonder of Seeds	I liked talk to mentors about our projects (even though they did not reply) and i enjoyed using a whole week to do an expiriment.
Middle School	ps2011s	Wonder of Seeds	I liked talking to [mentor name] and coming in to see the plants taller then they were.
High School	ps2011f	Wonder of Seeds	i liked talking to a mentor the most getting 2nd oppions
High School	ps2011f	Wonder of Seeds	i liked talking to an actual scientist that was pretty cool
High School	ps2011f	Wonder of Seeds	I liked talking to an actual scientist.
Middle School	ps2010s	Wonder of Seeds	I liked talking to my mentor
Middle School	ps2010f	Wonder of Seeds	I liked talking to my mentor and learning more about germination.
Middle School	ps2011s	Wonder of Seeds	i liked talking to other kids from opther states
High School	ps2011f	Brassica Genetics	I liked talking to the mentor and having her tell us how much she likes science.
Middle School	ps2012s	Wonder of Seeds	I liked talking to the mentor and learning more and more.
Middle school	ps2011f	Wonder of Seeds	I liked talking to the mentor and seeing his feedback.
Middle School	ps2011s	Wonder of Seeds	I liked talking to the mentor and seeing the growing steps of a mung bean plant.
High School	ps2012s	Brassica Genetics	I liked talking to the mentor. She helped us make our experiment better.
High School	ps2010s	Brassica Genetics	I liked talking to the mentors about our project and getting feed back.
Middle School	ps2010f	Wonder of Seeds	I liked talking to the mentors the most it was fun.
High School	ps2011s	Brassica Genetics	I liked talking to the scienctists. it was cool to be talking to a real scientist and they seemed so interested. They were very nice and made us think about a lot of different things during the experiment.
High School	ps2010f	Wonder of Seeds	I liked talking to the scientist the most about this experiment. It was fun to hear from someone across the world. He also gave us good advice.
Middle School	ps2011f	Wonder of Seeds	i liked talking to the scientist, and trying new things, and even learning new things about plants. PLANTING SCIENCE ROX!
Middle School	ps2011f	Wonder of Seeds	I liked talking with a mentor because they knew alot about what we didin't know that we were learning about. I learned alot about what I didin't know before. :) :) :)
Middle School	ps2011f	Wonder of Seeds	I liked talking with our mentor on the website.
High School	ps2011f	Power of Sunlight	I liked talking with the Dr.s I had a great time with you [mentor name].
High School	ps2012s	Wonder of Seeds	I liked testing germination because I did not know much about it before. It was interesting to see how a seed can germinate without soil and with only a little water.
High School	ps2010s	Power of Sunlight	I liked testing the different wavelengths of light to see which one worked best.
High School	ps2011f	Brassica Genetics	I liked that all of our ideas were welcome and that when brainstorming there was never the concern of giving a bad idea.
High School	ps2011s	Brassica Genetics	I liked that dealing with the data tables and collecting data.
High School	ps2010f	Power of Sunlight	I liked that even though it was boring to do and learn about that I actually learned new things about this. Like photosynthesis, and why plants grows and more. I also liked that we had are mentor and our group members help us in a way that we could understand.
High School	ps2011s	C-fern	I liked that everything is on the website with easy access and orginization. This made it very clear.
High School	ps2012s	Brassica Genetics	I liked that I actually got to discover our plant's traits.
Middle school	ps2011f	Wonder of Seeds	i liked that i can do projects with mey friends.
Middle school	ps2011f	Wonder of Seeds	I liked that I could converse with a real scientist over the computer.
High School	ps2011f	Power of Sunlight	I liked that I got along with my group and that we worked well together.
Middle School	ps2011s	Wonder of Seeds	I liked that i got to be with my friends when we did this exparament. It made it more fun.
Middle School	ps2012s	Wonder of Seeds	i liked that i got to talk to someone with more experience
High School	ps2010f	Power of Sunlight	I liked that i got to work with people and have their opinions about things not just my own
High School	ps2011f	Wonder of Seeds	I liked that I got to work with some very interesting people.
Middle school	ps2011f	Wonder of Seeds	I liked that I had a mentor to help me through the experiment.
High School	ps2012s	Celery Challenge	I liked that i learned alot and that i did this beacause its easier than taking tests
High School	ps2011f	Wonder of Seeds	I liked that I was able to conduct our own experiment and i also liked how we got to talk to a professional about our experiment.
High School	ps2011f	Wonder of Seeds	I liked that I was able to get help from a mentor while doing this experiment.
High School	ps2011f	Wonder of Seeds	I liked that I was able to have time with people I know and grow some plants with them.
High School	ps2010s	Brassica Genetics	I liked that I was able to talk to the mentor and give input, learning new things from her and sharing data.
Middle School	ps2010s	Wonder of Seeds	I liked that in this experiment that we got to choose what we wanted to experiment on like the seed and the liquid.
High School	ps2011f	Power of Sunlight	I liked that in this experiment we were able to design our own project and study what we were interested in. It was cool to be able to do it our own way instead of having a set procedure you have to follow.
High School	ps2010s	Power of Sunlight	I liked that it helped me further understand photosynthesis.
Middle School	ps2011f	Wonder of Seeds	I liked that it taught me things about seeds and that it helped us understand them better. I really liked the mentor part because it really helped us and he gave us good and useful information.
High School	ps2011f	Wonder of Seeds	I liked that it took time out of my class period. I also liked sharing my observations with my classmates and actual planting seeds. I felt like a sophisticated environmentalist.
High School	ps2010s	Wonder of Seeds	I liked that it was easy and fun, and getting help from a professor that knew aspects that i didnt even think of
High School	ps2012s	Power of Sunlight	I liked that it was hands on, rather than us just reading out of a book.
Middle School	ps2011s	Wonder of Seeds	I liked that it was just my group working on the experiment and that we did't need are tethers help
High School	ps2011f	Wonder of Seeds	I liked that it was on the computer and that we got to see how the plants grow.
High School	ps2012s	Power of Sunlight	I liked that it was our own experiment, and not something the teacher came up with.
Middle School	ps2011s	Wonder of Seeds	I liked that it was very simple, and I like how the heating pad and cold packs were involed.
High School	ps2011s	C-fern	I liked that our mentor got back to us in a timely manner and that she was very helpful during our experiment.
High School	ps2011f	Brassica Genetics	I liked that our mentor got back to us quickly so that we didn't have to wait for answers to our questions. I also liked the easiness of this site and the appropriate pictures and decorations on this site.
High School	ps2012s	Brassica Genetics	i liked that the expirement was hands on and the teacher let us explore things on our own.
High School	ps2011s	Arabidopsis	I liked that the group was able to comment with a scientist who had prior knowledge of Arabidopsis
Middle School	ps2012s	Wonder of Seeds	i liked that the mentor told us how and what to do
High School	ps2010s	Pollination	i liked that the project had very few strict guidelines. i found it helpful to try to learn from by pre-existing knowledge and have support from my peers.
Middle School	ps2010f	Wonder of Seeds	I liked that the scientists were so helpful and nice!
High School	ps2010s	Brassica Genetics	I liked that there was an actual person on planting science and that they responded to our questions.
High School	ps2010s	C-fern	I liked that this project was very handson. Although you can study fern cycles in a text book, it makes much more sense and sticks much better when you are the one witnessing all the steps.
High School	ps2010s	Pollination	i liked that this project was very independent and each group could pursue any question/topic that interested them and that they wanted to learn more about. i thought that having a mentor to communicate to was very neat and potentially a great source, even though we didn't keep in contact too much with ours.
Middle School	ps2011f	Wonder of Seeds	I liked that we actually did an activety then most other calasses and not do everything from the book. I think that everyone in the class liked the project.
Middle School	ps2010s	Wonder of Seeds	i liked that we actually got to have a seeds and trying to grow the seeds and the website was really useful and the mentor even though she didn't know our names
Middle school	ps2011f	Wonder of Seeds	i liked that we actually got to plant the seeds and whatch the plants grow and see if our results support our hypothesis.
High School	ps2010f	Power of Sunlight	I liked that we all got to work together and that we got to make up our own expirement with whatever plant we wanted.
High School	ps2011s	Brassica Genetics	I LIKED THAT WE CHARTED THESE PLANTS FOR 48 DAYS AND GOT TO WORK IN GROUPS, AND ALSO INTERACT WITH A TRUE SCIENTIST ABOUT THE PROJECT
Middle School	ps2012s	Wonder of Seeds	I liked that we could do it on the computer.
High School	ps2011f	Wonder of Seeds	I liked that we could post everything as it happened.
High School	ps2010f	C-fern	I liked that we could see how much that the spores changed over a long peroid of time.
High School	ps2011f	Arabidopsis	I liked that we could talk to our mentor and show them our progress because we had a different perspective and answer to our questions we asked our teacher in class. I like also working in groups so that if someone didn't understand we all could work together to explain it.
Middle School	ps2011f	Wonder of Seeds	I liked that we didn't have to do things in the book, we did hands-on experiment.
High School	ps2010s	Wonder of Seeds	I liked that we didn't know what was going to happen before we did the experiment. Instead of being taught something and then just doing an experiment to prove it, we made an attempt to find out what would happen ourselves.
High School	ps2011f	Wonder of Seeds	I liked that we found out a lot of new things about plants, and that we got to meet/work with new people\.
High School	ps2010s	Brassica Genetics	i liked that we get to hang with friends and talk about science and learn new stuff about the plants.
Middle School	ps2011f	Wonder of Seeds	I liked that we got a mentor that communicated with us and gave us advice about our seed, and new knowledge.
High School	ps2010s	Brassica Genetics	I liked that we got enough information to support everything we needed.
High School	ps2010f	Power of Sunlight	I liked that we got someone else's point of view from the mentor.
High School	ps2010s	Wonder of Seeds	I liked that we got to chose what type of experiment we wanted to do, a specific topic or question wasn't assigned to us. Then we saw how well the experiment was.
High School	ps2010s	Pollination	I liked that we got to come up with it ourselves.
High School	ps2010f	C-fern	I liked that we got to design our own experiment.
Middle school	ps2012s	Celery Challenge	I liked that we got to design our own experiments and have freedom to do what we wanted.
High School	ps2010f	Power of Sunlight	i liked that we got to do a hands on plant activity and we learned about photosynthsis and what affects photosynthesis rate
Middle School	ps2011s	Wonder of Seeds	I liked that we got to do an actual experiment over a period of time so that we could see the difference between two things instead of just reading about it.
Middle School	ps2011s	Wonder of Seeds	i liked that we got to do things with plants and watch them grow and change.
Middle School	ps2010s	Wonder of Seeds	I liked that we got to have groups and we got to grow our own plants and what i liked about our very own project is that it was fun watching the seeds under the UV light and under sunlight.
High School	ps2011f	Power of Sunlight	I liked that we got to make our own experiment and learn from out many mistakes.
Middle School	ps2011s	Wonder of Seeds	I liked that we got to talk to a actual scientist and ask them questions. I also like the fact that we could look at other experiments that other schools and kids are doing.
High School	ps2011f	Wonder of Seeds	I liked that we got to work as a team and we got to choose our own experiment.
Middle School	ps2010s	Wonder of Seeds	I liked that we got to work in a group and we got to pick whatever we wanted to learn about.
High School	ps2010f	Power of Sunlight	I liked that we got to work in a group and were able to learn new things about science that we didnt know before.
Middle school	ps2011f	Wonder of Seeds	I liked that we got to work in groups that we picked and that we got an expirienced mentor to help us along the way.
High School	ps2010f	Wonder of Seeds	i liked that we got to work in groups. it was cool to come up with our very own experiment and work together to find the answer. i also liked that we got to communicate with a scientist to help us. it was nice to be able to ask him questions when we needed it
High School	ps2012s	Celery Challenge	I liked that we got to work with people that we had some what of a choice to be in a group with them.
High School	ps2012s	Power of Sunlight	I liked that we got to work with real scientists.
High School	ps2010s	Brassica Genetics	I liked that we had a control group to compare our original experiment to. We got to work on the experiment as individuals and also as a group with little help from the teacher and mentor.
Middle school	ps2011f	Wonder of Seeds	I liked that we had a mentor who could help us if we get stuck.
Middle School	ps2010s	Wonder of Seeds	I liked that we had a science mentor to talk to about our project and that we had to keep a team page.
Middle School	ps2012s	Wonder of Seeds	i liked that we had a scientist telling us things that we could improve on it was very helpful and without that mentor we probably wouldnt have done so well.
High School	ps2010s	Power of Sunlight	I liked that we had lots of background information to prove our hypothesis. I also liked that we were able to prove that our hypothesis is true.
High School	ps2010f	Wonder of Seeds	I liked that we had the chance to share our information with other people, and that we could work as a group on a project like this.
High School	ps2010s	Power of Sunlight	i liked that we had the choice of which project to chose
High School	ps2010s	Wonder of Seeds	I liked that we had to make sure to take care of our plants every day so that they wouldn't die. So I learned about being more responisable. Also I liked to learn what would kill plants faster.
High School	ps2010f	Power of Sunlight	I liked that we had to see if java moss could grow faster without carbon dioxide or with it.
High School	ps2011s	C-fern	I liked that we learned more about plants through a hand-on expeirment that was both educational and enjoyable for us all.
High School	ps2010s	Wonder of Seeds	I liked that we were able to converse with an expert. It made the experiment quite a bit more interesting and easy to complete
High School	ps2011f	Brassica Genetics	I liked that we were able to easily work with our mentors.
High School	ps2011f	Wonder of Seeds	I liked that we were able to interact with someone far away instead of just our peers and teachers.
Middle School	ps2010s	Wonder of Seeds	I liked that we were able to try out the scientific method and create our own expirment.
High School	ps2010f	Power of Sunlight	I liked that we were able to work together in groups, and I liked the theory of having a mentor to help us.
High School	ps2012s	Celery Challenge	I liked that we were competing with our peers to see who could make the celery bend the most. We also got to experience how it is communicating with scientist over the internet.
High School	ps2011s	Brassica Genetics	I liked that we were physically involved in the experiment and could see the growth of the plants each day.
Middle School	ps2011s	Wonder of Seeds	I liked that we were talking to a real life biologist and could ask them anything about the experiment.
High School	ps2010f	Power of Sunlight	i liked that we were working in a group so all of us knew whaty was going on and could update eachother if we missed a day. I also liked that we each had our own little profile. and it was just neat to watch the expierement change.
High School	ps2011f	Wonder of Seeds	I liked that we worked in groups because there are some things that i don't know about the plants and some of the people in my group did.
Middle School	ps2011s	Wonder of Seeds	I liked that we worked together and had alot of seeds start germantion in less than a week.
High School	ps2011f	Wonder of Seeds	I liked that we worked together and pretty much did it by ourselves with LITTLE feedback from our mentor. I feel accomplished!
High School	ps2010f	Wonder of Seeds	i liked that you can set up your own expirement, and be able to get advice from your mentor.
Middle School	ps2010s	Wonder of Seeds	I liked that you could watch the seeds grow day by day.
Middle School	ps2011s	Wonder of Seeds	I liked that you had an actuall scientist to help you and answer your questions.
Middle School	ps2011s	Wonder of Seeds	I liked that you had to do an experiment on plants and you had to grow them.
Middle school	ps2011f	Wonder of Seeds	I liked that you were able to put your information on the internet so other people can ask questions or even help improve the project and that you were able to really communicate with your group and work together.
Middle School	ps2010s	Wonder of Seeds	i liked the abilaty to work with friends and be able to work and come up with the ideas on our project
High School	ps2010s	Power of Sunlight	I liked the ability to choose what experiment we did.
High School	ps2011f	Brassica Genetics	I liked the ability to speak with an experienced mentor who gave feedback.
Middle School	ps2010f	Pollination	I liked the actual experiment part and all that I learned from it.
High School	ps2010s	Power of Sunlight	I liked the actual experiment. It was a little boring I will admit. Seeing as I had to sit and watch three tubes for an hour and fifteen minutes alone.
Middle School	ps2010s	Wonder of Seeds	I liked the actual physical part of the experiment.
High School	ps2010f	Power of Sunlight	I liked the amount of time we had to test an experiment. If we got behind, we always had more than enough time to make up for it. Another thing I like was that we got to chose what we wanted to experiment on photosynthesis.
High School	ps2011s	Wonder of Seeds	I liked the chance to really get to work with a plant expert in order to insure real success in our final project. With the constant feedback was nice as we were fumbling around with our experiment ideas.
High School	ps2010f	Power of Sunlight	I liked the creating your OWN experiment and haveing to be independent on it. It made us realize that we actually can do alot of work on our own, without someone telling us step by step what to do. So all of us didn't have to do the same experiment. That's when science starts to get boring. But since we were all on our own, we got to learn something we were actually curious about!
High School	ps2011f	Wonder of Seeds	i liked the data ,planting and just keeping track of how succesful my plants have becom
Middle School	ps2011s	Wonder of Seeds	I liked the direct communication with a mentor. I learned so much from her. She helped us make our experiment better by offering tips on keeping experiments constant or buy affordable supplies. She was obviously one of the major learning source. The direct communication to a mentor was one of my favorite thing about my experience.
High School	ps2011s	Brassica Genetics	I liked the end part the best, and tying together our information from this lab to previous information. Trying to figure out what the data means, why it is important and why we are doing this is the most interesting.
Middle School	ps2011s	Wonder of Seeds	I liked the experience most for getting to grow plants. this was a fun and very exciting part of the experiment.
Middle School	ps2011f	Wonder of Seeds	i liked the experience of growing the plants
Middle School	ps2012s	Wonder of Seeds	I liked the experiment and the talking to our mentor.
High School	ps2010s	Power of Sunlight	I liked the experiment in general. And figuring out how things work
Middle school	ps2011f	Wonder of Seeds	I liked the experiment itself and the process that we used.
Middle School	ps2010s	Wonder of Seeds	I liked the experiment we did.
High School	ps2011s	C-fern	i liked the expirence of trying to understand how the plant works.
High School	ps2010f	Power of Sunlight	I liked the fact of doing a hands on experiment and getting to talk to others about it.
High School	ps2012s	Power of Sunlight	I liked the fact tat we actually got to talk with real mentors, and they actually helped.
High School	ps2011s	Wonder of Seeds	I liked the fact that i got to learn more about plants and now i can show off in front of friends.
High School	ps2010s	Brassica Genetics	i liked the fact that i got to talk to my group members and my mentor about everything. i think that it completeley cleared everything up for me. and it also made me record better data.
High School	ps2011f	Arabidopsis	I liked the fact that it was in a group, and that we didnt have to do all of it by our self, and that we had help from our group, classmates, teacher, and mentor.
High School	ps2011f	Brassica Genetics	I liked the fact that our mentor was able to interact with us constantly and aid the process so that we could successfully create a design for a science experiment for a plant.
High School	ps2010s	Power of Sunlight	I liked the fact that plants respond differently depending upon the changes of light. I enjoyed testing what light worked best for photosynthesis.
High School	ps2010f	Power of Sunlight	I liked the fact that the experiment actually showed us results that i could understand. I found it interesting that we notices a difference in what we tried to do.
High School	ps2012s	Brassica Genetics	I liked the fact that we actually got to communicate with a person who was working in the field. It was nice to get an oppinion from an actual scientist.
Middle School	ps2011s	Wonder of Seeds	I liked the fact that we could communicate with our mentors through out the experiment. Even though our mentor did not communicate almost at all, I liked the concept.
Middle School	ps2011s	Wonder of Seeds	I liked the fact that we could view other people's sites and learn about other things than just what you learn from your investigation.
High School	ps2010f	Power of Sunlight	I liked the fact that we could work in a group with this expeiment.
High School	ps2010f	C-fern	I liked the fact that we got to talk to an actual scientist who helped us.
High School	ps2010s	Brassica Genetics	I liked the fact that we got to use the planting systems again... I also liked that we used plants with easy to see phenotypes.
High School	ps2010s	Power of Sunlight	I liked the fact that we got to work in groups and we could adapt our experiment when it didn't work
High School	ps2010f	Power of Sunlight	I liked the fact that we had a mentor that assisted us in our groups project and that we got to create our own research question that we get to test.
High School	ps2010f	Power of Sunlight	I liked the fact that we had a mentor to help us throughout the project. It was quite helpful.
High School	ps2011s	Wonder of Seeds	I liked the fact that we posted our experiment online.
High School	ps2011f	Wonder of Seeds	I liked the fact that we were able to interact with each other and the fact that i could look at other experiments and comment on things without people knowing it was us.
Middle School	ps2010s	Wonder of Seeds	I liked the fact we could have our own team page.
Middle School	ps2011s	Wonder of Seeds	i liked the fact you could talk and get advice from your scientist
High School	ps2010s	Pollination	I liked the freedom that this project gave you; the limited amount of boundaries the project presented forced you to problem solve, and work with the materials you were given, as well as the research question you and your team chose to investigate. It was interesting, as well, and a lot more was learned than I expected.
High School	ps2010s	Pollination	I liked the freedom we had in this project. Specifically, I liked how we got to choose our own groups and come up with our own central questions and design our own experiments.
Middle School	ps2010s	Wonder of Seeds	I liked the freedom we had to choose what are project was about and that it was all online based. I really enjoyed learning about plants.
High School	ps2010s	Pollination	I liked the freedom we had. We really were all on our own for this one, it gave me a chance to learn important lessons.
High School	ps2010s	Pollination	I liked the freedom.
High School	ps2010f	Brassica Genetics	i liked the group work
High School	ps2010s	Brassica Genetics	I liked the hands on activities.
High School	ps2011s	Brassica Genetics	I liked the hands on expirementation with the plants and watching them grow over time
High School	ps2010f	Brassica Genetics	I liked the hands-on experience.
High School	ps2011f	Power of Sunlight	I liked the idea of being able to post everything on a page where a mentor can go through it and help you with anything you need.
Middle School	ps2012s	Wonder of Seeds	I liked the idea of our experiment and how unique our plants turned out.
High School	ps2011f	Brassica Genetics	I liked the idea of our group being able to design our own experiment to test an original hypothesis that was not forced down on us.
Middle School	ps2012s	Wonder of Seeds	I liked the idea that we could talk to real scientists over the internet i thought that that was a great learning expearience
Middle school	ps2011f	Wonder of Seeds	I liked the idea that you are being able to communicate with a actual scientist so whatever happens the scientist can probably learn more and the students would learn a lot more about plant biology.
High School	ps2011f	Wonder of Seeds	i liked the interaction that we had within our group and with other groups.
High School	ps2012s	Brassica Genetics	I liked the interaction with the website and the ability to share information with your piers and mentors.
High School	ps2012s	Brassica Genetics	I liked the interactiveness of the website and actually using real plants and getting feedback from a real scientist.
High School	ps2012s	Celery Challenge	I liked the interactiveness of the website, and the ability to communicate with your peers and mentors.
High School	ps2011f	Wonder of Seeds	I liked the making of the poster/ presitation.
High School	ps2010s	Brassica Genetics	I liked the measuring and the experiment work.
Middle School	ps2011s	Wonder of Seeds	I liked the mentor and teams/groups.
Middle School	ps2010f	Wonder of Seeds	I liked the mentor showing us what to change to make our expiriment better the most.
High School	ps2010f	Power of Sunlight	I liked the most was working with the group and posting it in the website.
Middle school	ps2011f	Wonder of Seeds	I liked the observint and planting the plants. I also liked the bloging.
Middle School	ps2010s	Wonder of Seeds	I liked the online part of this experiment and the class time of the experiment.
High School	ps2010s	Brassica Genetics	I liked the opportunity to investigate the plants, and learn about them.
High School	ps2011f	Arabidopsis	I liked the oppurtunity to be ble to work on a project and give updates and disply it on the internet for others to review.
Middle school	ps2011f	Wonder of Seeds	I liked the part where we got to plant our plants and observe them.
High School	ps2010s	Wonder of Seeds	i liked the planting and watchig the plants grow.
High School	ps2011s	Arabidopsis	I liked the planting process.
High School	ps2011s	Arabidopsis	I liked the planting process.
High School	ps2011s	Wonder of Seeds	I liked the planting the most and the ideas we all used in developing our experiments.We focused on our variables and found out different factors in which plants like to grow in.
High School	ps2010s	Brassica Genetics	i liked the plants.
High School	ps2011f	Wonder of Seeds	I liked the posting and the fact that for once we are in charge!!
Middle School	ps2010s	Wonder of Seeds	I liked the project because I learned alot and I got the chance to work with a real scientist.
Middle School	ps2010f	Pollination	I liked the research we did and how I learned more about the play life
Middle School	ps2012s	Wonder of Seeds	I liked the team building that we did during the experiment.
High School	ps2011f	Power of Sunlight	I liked the teamwork part the best. You get to work with other people,putting differences aside and try to get things done. Also all of your work got reviewed by other people,( peers, and menthor) giving you advice that helps you be more successful.
Middle school	ps2011f	Wonder of Seeds	i liked the testing on plants and seeing how they change.
Middle School	ps2010s	Wonder of Seeds	I liked the variables most about the project I liked how you could be creative, and interesting.
High School	ps2010s	Wonder of Seeds	i liked thinking of different experiments. it really involved my imagination and prior science knowledge.
High School	ps2012s	Celery Challenge	I liked thinking of new ways to attempt to make the celery bend.
High School	ps2011s	C-fern	I liked this experience because I had learned more about thinking like a scientist. I alsop had learned new things about spores.
High School	ps2012s	Wonder of Seeds	I liked this experience when it ended.
High School	ps2011s	C-fern	I liked this experiment becasue it allowed me to look closer inside the spores using a microscope, and also let me follow the the spores devolpment from the very begining.
Middle School	ps2012s	Wonder of Seeds	I liked this experiment because, it taught new things about science and we got work as a team.
High School	ps2010s	Power of Sunlight	i liked this project because we took out the carbon dioxide of the leafs and the water.
Middle School	ps2010s	Wonder of Seeds	I liked this project because we were able to think of our own expiriment to test. It was just like a lab in an every day science class but we got to decide what to do and came up with a precedure as well. I also loved being able to watch these plants grow right in front of us. Another thing I liked was that we got to talk to someone who really knows plants to give us tips and advice.
High School	ps2010f	Power of Sunlight	i liked thzt we got to do posters and play wiht plantys and watch it grow.
High School	ps2011f	Brassica Genetics	I liked to come up with the experiment the most.
Middle School	ps2010f	Pollination	I liked to go outside and look at the pollinators and I liked to observe the different types of pollen underneath the microscope.
Middle School	ps2011s	Wonder of Seeds	I liked to grow + water the plants.
Middle school	ps2011f	Wonder of Seeds	I liked to learn about plants while being around frinds and also talking with real scientist.
Middle School	ps2010f	Wonder of Seeds	I liked to make the expirement and plan out how we thought it would work.
High School	ps2011s	Wonder of Seeds	I liked to plan my own design, and see what happens. By planning on our own, a lot of new things can be learned, especially how to control your variables, and replicate the experiments.
High School	ps2010s	Brassica Genetics	i liked to plant
Middle school	ps2011f	Wonder of Seeds	I liked to plant the plants the most.
High School	ps2010f	Wonder of Seeds	i liked to see how fast the plants grew and figuring out why some didnt.
Middle school	ps2012s	Celery Challenge	I liked to talk to the mentor and I also liked using this website. I thought it was easy to use and fun.
Middle school	ps2011f	Wonder of Seeds	I liked to test our expiriment with the cling wrap.
High School	ps2010f	Power of Sunlight	I liked to test out how photosynthesis works.
Middle School	ps2012s	Wonder of Seeds	i liked to try new things but if things go rong i give up witch i love looking up the temp for the plant and geting the dirt and all the other stuff..
Middle School	ps2012s	Wonder of Seeds	I liked to try to construct our own hypothesis and doing it all on our own with some tips from our mentor
Middle school	ps2011f	Wonder of Seeds	I liked to use and communicate with our mentor.
High School	ps2010s	Wonder of Seeds	I liked to wait and see what would happen about this project, because you may never know what will happen in expirements.
Middle School	ps2010s	Wonder of Seeds	I liked to watch our plants grow because I thought it was very cool.
High School	ps2010f	Brassica Genetics	I liked to watch the plants grow and change. It was interesting watching the traits appear in the plants.
High School	ps2010s	Wonder of Seeds	i liked trying different substances
High School	ps2011f	Wonder of Seeds	I liked trying new seeds and seeing which planting methods worked best.
High School	ps2010f	Power of Sunlight	I liked tyrying out all the differnet possible trails for the experiment and was interested to see things happen beyond my prediciton.
Middle School	ps2012s	Wonder of Seeds	i liked updating my journals
Middle School	ps2012s	Wonder of Seeds	I liked using a website instead of taking home lots of things.
High School	ps2011f	Wonder of Seeds	I liked using a website to keep my stuff organized.
High School	ps2010f	Power of Sunlight	I liked using diferent colored light bulbs to use for the plants photosynthesis rate.
High School	ps2011f	Power of Sunlight	I liked using different colored water to see how it affect the rate of photosynthesis.
Middle School	ps2011s	Wonder of Seeds	I liked using the computer.
Middle School	ps2010f	Pollination	i liked using the microscopes for this expiriment to examine the pollen and pollen tubes
High School	ps2011s	Wonder of Seeds	I liked watch the plant grow and taking care of it. It seems like plants are not complicated to grow at all. It just takes time and patience.
High School	ps2011f	Power of Sunlight	I liked watching how much the plant grows per day.
High School	ps2010s	Wonder of Seeds	I liked watching our plants grow and having a coreect hypothesis.
High School	ps2010s	Wonder of Seeds	I liked watching our plants grow and I hope we can make corn!
High School	ps2012s	Brassica Genetics	I liked watching our plants grow and taking care of them.
High School	ps2012s	Brassica Genetics	i liked watching the outcomes of our plants devoleop and gather information feom that.
High School	ps2010s	Wonder of Seeds	I liked watching the plant grow everyday. I enjoyed taking care of it and seeing the end results.
High School	ps2011f	Wonder of Seeds	I liked watching the plant grow.
High School	ps2012s	Brassica Genetics	I liked watching the plant.
Middle School	ps2010s	Wonder of Seeds	i liked watching the plants grow
Middle school	ps2011f	Wonder of Seeds	I liked watching the plants grow and change every day.
High School	ps2010s	Wonder of Seeds	I liked watching the plants grow and seeing if our hypothesis was correct.
Middle School	ps2011s	Wonder of Seeds	I liked watching the plants grow day by day.
High School	ps2010s	Wonder of Seeds	I liked watching the plants grow from when they were little to when they were big.
Middle School	ps2011s	Wonder of Seeds	I liked watching the plants grow.
High School	ps2012s	Brassica Genetics	I liked watching the plants grow.
Middle School	ps2010s	Wonder of Seeds	I liked watching the seeds germinate and listening to our mentors advice. I had fun and enjoyed recording the data.
Middle School	ps2012s	Wonder of Seeds	i liked watching the seeds grow and having our seeds grow the most
Middle School	ps2010s	Wonder of Seeds	I liked watching the seeds grow in different environments. We had eggshells, fertilizer, compost, and regular. It was exciting to see the results.
High School	ps2010s	Wonder of Seeds	I liked watching the seeds grow.
Middle School	ps2010s	Wonder of Seeds	i liked watering the plants because it was kind of active and was fun not using water and using vitamin water.
High School	ps2010f	Wonder of Seeds	I liked watering the plants.
Middle School	ps2010s	Wonder of Seeds	i liked watering the plants.
Middle School	ps2010s	Wonder of Seeds	I liked watering the plants.
Middle school	ps2011f	Wonder of Seeds	i liked watering the plants.
High School	ps2011f	Wonder of Seeds	I liked watering the seeds with diffrent things to see how it grows.
Middle School	ps2010s	Wonder of Seeds	i liked watering the seeds.
Middle school	ps2011f	Wonder of Seeds	I liked when we got to email our mentors because they were in a different state but we still got to talk to them.
Middle School	ps2011f	Wonder of Seeds	I liked when we made the slide show showing what we learned and telling about our progress of the seed.
Middle School	ps2010s	Wonder of Seeds	I liked workig with friends and finding out the results.
High School	ps2011f	Wonder of Seeds	I liked working as a group most.
Middle School	ps2011s	Wonder of Seeds	I liked working as a group to conduct an experiment that real people and scientists around the world could see and comment on. I liked working with a scientist but was very disappointed in ours because he did not comment much until the very end and by then he was so far behind that what he said could not help us. I had a lot of fun overall, though.
High School	ps2012s	Wonder of Seeds	I liked working in a group and also have time to work. I also liked how we got our own page for our group.
High School	ps2010f	Brassica Genetics	i liked working in a group and comparing answers with others
High School	ps2012s	Celery Challenge	I liked working in a group and posting things onto the website because it made me feel like a scientist.
High School	ps2010f	Power of Sunlight	i liked working in a group for an expirament, and doing the expirament and posting the data on the website.
High School	ps2010f	Wonder of Seeds	I liked working in a group that was commented on by a scentist.
High School	ps2010f	Brassica Genetics	I liked working in a group to learn better about genetics and how plants grow.
Middle School	ps2012s	Wonder of Seeds	i liked working in a group. it would not be very fun if we worked alone
High School	ps2011s	Brassica Genetics	I liked working in groups and choosing what we wanted to research
High School	ps2010f	Power of Sunlight	I liked working in groups and getting other peoples opinions and ideas and comparing them to my own.
Middle School	ps2012s	Wonder of Seeds	I liked working in groups.
High School	ps2011f	Wonder of Seeds	I liked working in groups. Planting the seeds and watching them grow everyday. I learned some new things, too.
High School	ps2010f	Power of Sunlight	i liked working in the group
Middle School	ps2010s	Wonder of Seeds	I liked working in the groups and growing plants in the class room.
High School	ps2010f	Brassica Genetics	I liked working on a science project in a group. I also enjoyed being able to share ideas with our mentor.
Middle School	ps2011f	Wonder of Seeds	I liked working on plants and watching them grow.
Middle School	ps2010s	Wonder of Seeds	I liked working together as a group and getting to water the plants.
Middle School	ps2012s	Wonder of Seeds	I liked working up close with plants and watch them grow.
High School	ps2011s	Brassica Genetics	I liked working with a group and getting help from a mentor who knew a lot about the subject.
High School	ps2012s	Power of Sunlight	I liked working with a group.
High School	ps2010s	Wonder of Seeds	I liked working with a growing medium that was ever changing because there was no way to know what the outcome of the experiment would be.
High School	ps2011f	Power of Sunlight	I liked working with a mentor and being able to get help from a person who knows what they are doing.
High School	ps2011f	Brassica Genetics	I liked working with a professional ([mentor name]) who could gave me advice throughout the experience.
High School	ps2011f	Power of Sunlight	I liked working with a scientist to help better our experiment and learning new things about photosynthesis every class.
High School	ps2011s	Arabidopsis	I liked working with a team and a mentor most.
High School	ps2010f	Brassica Genetics	I liked working with a team and experimenting with plants.
High School	ps2012s	Pollination	I liked working with an outside scientist on this experiment. It seemed really official and cool.
High School	ps2010f	Power of Sunlight	i liked working with different leaves.
High School	ps2011s	C-fern	I liked working with fern spores because I had never done it before and didn't know you could do it. It was exciting to watch them grow right before my eyes, and I loved taking care of them.
High School	ps2011f	Arabidopsis	I liked working with friends with on experience.
Middle School	ps2011s	Wonder of Seeds	I liked working with my friends and learning about the lives of plants.
High School	ps2010f	Power of Sunlight	I liked working with my friends and learning more things about plants and how they can grow better and i liked what we conducted.
Middle School	ps2010s	Wonder of Seeds	I liked working with my group and actually discussing ideas because some groups just agree with what one person said and I feel in ou group everyone got a say in the project.
High School	ps2010s	Wonder of Seeds	I liked working with my group and brainstorming with them.
High School	ps2010f	Power of Sunlight	I liked working with my group and getting to ask a scientist questions.
High School	ps2012s	Brassica Genetics	I liked working with my group to reach the conclusion
Middle School	ps2011f	Wonder of Seeds	I liked working with my table watching the plants grow.
Middle school	ps2011f	Pollination	i liked working with my team and with an online mentor because the team was my friends.
Middle School	ps2012s	Wonder of Seeds	I liked working with other people and that we were able to work with plants.
High School	ps2010f	Power of Sunlight	I liked working with other people.
High School	ps2011f	Brassica Genetics	I liked working with our mentors and posting weekly over time as we progressed with our experiment.
Middle School	ps2011s	Wonder of Seeds	i liked working with people and expierementing
Middle school	ps2011f	Wonder of Seeds	I liked working with people to find the ancwer to a question.
High School	ps2010s	Power of Sunlight	I liked working with planting science and getting feedback and mixing the sugar solutions.
High School	ps2010s	Brassica Genetics	I liked working with plants and learning how to grow and take care of plants
High School	ps2011f	Brassica Genetics	I liked working with plants and posting my findings on the computer.
High School	ps2011s	Brassica Genetics	I liked working with the plants and meticulously looking at the traits that we were studying in full detail
Middle school	ps2011f	Wonder of Seeds	i liked working with the plants to learn about them and what they need
High School	ps2010f	Brassica Genetics	I liked working with the plants, and working all as a group.
High School	ps2010s	Wonder of Seeds	I liked working with the seeds
Middle School	ps2010s	Wonder of Seeds	I liked working with the U.V. light and measuring the plants.
High School	ps2012s	Wonder of Seeds	I liked working witha mentor and him giving us imput toimprove our experiment
Middle School	ps2011f	Wonder of Seeds	i liked workingm with a group of my friends
Middle school	ps2011f	Wonder of Seeds	I liked writying down in then jounals
High School	ps2011f	Wonder of Seeds	i liked, planting the seeds, and watching them grow.
High School	ps2012s	Power of Sunlight	I likedd designing my own experiment, and seeing if it worked or not.
Middle School	ps2011f	Wonder of Seeds	I likede the fact that we got to make up our own experiment and see it through. I hope we get to make up our own experiments again.
High School	ps2011f	Wonder of Seeds	i likes being able to get feed back from our mentor and writing back and forth.
High School	ps2011s	Brassica Genetics	I lilked working as a group and the freedom that my group had to pick an experiment and follow through with it on our own.
High School	ps2010s	Brassica Genetics	I lived the freedom we had of picking the dependent variable. There were few guidelines and it was all up to us to choose what we were interested in studying.
High School	ps2010f	Wonder of Seeds	I love doing experiments so i pretty much liked everything about this experience except for pulling the plants and cleaning up. It was fun experience and i enjoyed it very much.
Middle School	ps2011s	C-fern	i love that we got to see sperms swim around and gto to have a video chat with the Neitherlands.
High School	ps2010f	Brassica Genetics	I loved being able to grow my own plants. It was super fun to take care of them and make sure they were growing. I wish we could continually grow plants.
High School	ps2011f	Brassica Genetics	I loved designing the experiment and learning about the process! It was a lot of fun and very helpful.
High School	ps2011s	Power of Sunlight	i loved doing experiments rather than doing work
High School	ps2011f	Brassica Genetics	I loved how the mentor was always there to help share her opinions and give us expert insight. It definatley came in handy when we were thinking of experiments. Furthermore, i liked how each person from my group could calmly speak their mind in our discussions, all ideas were heard and were never contradicted.
Middle School	ps2010f	Wonder of Seeds	I loved how we came together as a group and work on an easy project.
Middle school	ps2011f	Pollination	I loved my mentor [mentor name].
High School	ps2010s	Power of Sunlight	i loved studying plants.
High School	ps2011f	Wonder of Seeds	I loved that i got to see that plants dont only grow from water. And i saw that redish seeds grow very quickly.
High School	ps2011s	C-fern	I loved that we were able to interact with a real life scientist and ask questions and learn from her. And I loved [mentor name].This helped me to grow and learn in different terms.
High School	ps2011s	C-fern	I loved the ability to see such small things. We see the sporophyte generation growing in the woods but we are not able to see the smaller side of alternation of generations.
High School	ps2011f	Brassica Genetics	I loved the experience and I learned a lot about plants. Our group pulled through and we definitely acquired some knowledge that we wouldn't have if we had never went through this program. Thanks!
Middle School	ps2011f	Wonder of Seeds	I loved working with the scientist/mentor. I also liked going to science class and watering the plants, and seeing how they grew more and more everyday. It was very exciting!
High School	ps2010s	C-fern	I most enjoyed the tiny Petri dishes as I have a love for microbiology. Other than that I liked learning about the plant and actually viewing what was happening in the life cycle right in front of me was very interesting.
High School	ps2011s	C-fern	I most liked about this experience how it was interactive and how we had a mentor to give us a new point of view.
Middle School	ps2011s	Wonder of Seeds	I most liked learning new things and working hands on with plants.
High School	ps2010s	Brassica Genetics	I most liked the inclass hands on stuff.
High School	ps2010f	Power of Sunlight	i mostly like that we got to work togeather on a project. i work beter when im with someone.
Middle School	ps2010f	Pollination	I mostly liked interacting with real scientists and looking at the pollen. It is a lot more fun then doing simple worksheets.
High School	ps2011s	C-fern	i mostly liked putting it all together. The taking data amnd setting everything up wasn't very fun to me, but putting it all together was my favorite part.
High School	ps2011f	Brassica Genetics	I never did this before.
High School	ps2012s	Wonder of Seeds	i never really understood how plants were grown and i have now learned how they are.
High School	ps2010s	Brassica Genetics	I particularly did not enjoy this project, as it involved plants which are not exactly the focus of my interest. One thing I did like, however, is the chance to do something hands-on and observe how it grows, with imperfections.
High School	ps2010s	Power of Sunlight	I really didnt like anything because I didnt get a good understanding of what was really goin on.
High School	ps2010s	Brassica Genetics	I really do not know. It was pretty simple.
High School	ps2011s	Brassica Genetics	I really enjoyed being able to watch our plants grow and to observe the plant characterisitcs and the study of heredity that we had been studying throughout the year.
High School	ps2011f	Brassica Genetics	I really enjoyed communicating with a mentor that was educated in the field of study that pertained to our experiment. He was really helpful and interesting; it was a great experience!
High School	ps2011f	Brassica Genetics	I really enjoyed our mentor, [mentor name]. He was an outstanding mentor and provided us with some great suggestions. He was quick to reply and made this experience much more enjoyable for all of us.
High School	ps2011s	Power of Sunlight	I really enjoyed planting and doing the experiments. It also was fun having a cool science mentor!
High School	ps2010s	Brassica Genetics	I really enjoyed seeing the life cycle of the plants and growing them ourselves.
High School	ps2012s	Pollination	I really enjoyed speaking to our mentor and getting her feedback to our experiment
High School	ps2011f	Wonder of Seeds	I really enjoyed the measuring of each set of plants, and I was shocked by the results.
High School	ps2011s	Brassica Genetics	I really enjoyed watching the plants grow and take care of them.
High School	ps2011s	C-fern	I really enjoyed watching the spores become gametophytes, it was extremely interesting and I loved being able to see flecks of green in the plate (gametophytes) before we even put it under the microscope. It was amazing fun to watch our spores progress into gametophytes, then form anteridia or archegonia, and start to form sporophyte.
Middle School	ps2010s	Wonder of Seeds	I really enjoyed working hard with the team! it was interesting figuring out new stuff
Middle School	ps2012s	Wonder of Seeds	I really enjoyed working with others and it was nice to just do it online.
High School	ps2010f	Brassica Genetics	I really like being able to communicate back and forth with our mentor. She really helped us out a ton!
Middle School	ps2010s	Wonder of Seeds	i really like how our advise/mentor was able to help us and was so willing to put effort into our experiment. i also loved working together as a group aand having the oppertunity to enjoy a hands on project at school. i can learn better that way to.
Middle School	ps2012s	Wonder of Seeds	I really like it to research which plants are which plants, and posting the results about the researches on Planting Science.
Middle School	ps2011s	Wonder of Seeds	I really like learning new things about the plants, and more than I came into this.
High School	ps2012s	Pollination	I really like that I got to try an experiment that I had never done before. It was interesting to really have a hands on experience with plants in a new scientific light that I had never seen before.
High School	ps2011f	Wonder of Seeds	I really like that you can talk to the scientist directly and ask for advice.
Middle School	ps2012s	Wonder of Seeds	I really like to grow plants and seeing them growing. It was a very nice project. You could also talk to a mentor in another country.
High School	ps2011f	Brassica Genetics	I really liked all the interesting things that I learned about plants, but more than that, I liked how we could ask the mentor anything and he would be able to tell us more. In class, we usually follow a curriculum and have set things to learn. However, on plantingscience we were able to find out more about what interested us and I was able to learn about things that I didn't even know I didn't k…
Middle School	ps2011s	Wonder of Seeds	I really liked being able to communicate with the mentor online. We had great conversations and would get many helpful tips from our second mentor. She was very nice too. I liked to see what my friends posted, and I had a lot of fun posting comments. It really made you feel important when you posted about the days adventures!
Middle School	ps2012s	Wonder of Seeds	I really liked being able to have a real scientist with our experiment and guide us in the right direction with our thoughts.
Middle School	ps2011s	Wonder of Seeds	I really liked being able to talk to a mentor. We had a really nice conversion. I can't say that she taught us much about plants, but she was a nice person to meet. I really liked being able to put a picture of ourselves on our little page. We had a very good group picture.
High School	ps2010f	Power of Sunlight	I really liked being able to work in a group and get other people's opinion.
High School	ps2011s	Power of Sunlight	I really liked getting feedback from our mentor and I liked the fact that other groups could see our progress too.
Middle School	ps2011f	Wonder of Seeds	I really liked having a scientist helping us, she gave us great pointers and tips. Also, like it was said previously, the website was easy to use.
Middle School	ps2011f	Wonder of Seeds	I really liked having the experience of being able to take care of plants and write about them and their growth and how they changed while they had grown.
High School	ps2011s	C-fern	I really liked how we can interact with professional. And also like how they can actually help and give us tips on what to think about.
Middle School	ps2011s	Wonder of Seeds	I really liked seeing our plants grow over the time of our experiment.
High School	ps2011s	C-fern	I really liked talking to our mentors.
High School	ps2010f	Power of Sunlight	I really liked that we had a mentor to help us out and that we used this website. I really enjoyed performing this experiment because it taught me new things I didn't know.
Middle School	ps2011s	Wonder of Seeds	I really liked the experience of working together with a group, getting help from a mentor, and using the website to plug in data. I also like looking at other kids projects and getting information to make our project better.
High School	ps2012s	Wonder of Seeds	I really liked the idea of planting seeds and working in teams with my classmates. Also it was very helpful to have a mentor tell us what to do.
High School	ps2011f	Brassica Genetics	I really liked the organization and the group collaboration of this entire site. It was very convenient to communicate with our mentor by posting on the wall, and overall it was a great experience concerning time management and collaboration.
High School	ps2012s	Wonder of Seeds	I really liked working with the plants. Getting to plant the plants and nourishing them was the best parts.
High School	ps2011f	Wonder of Seeds	i reallyu liked the planting science stuff because it is fun to do and it helps you lean better
High School	ps2010f	Power of Sunlight	I realy could care less but if i have to choose it would be doing the experiment.
High School	ps2010f	Power of Sunlight	I saw that the leaves can sink when you take the air out of the holes.
Middle School	ps2011s	Wonder of Seeds	I think I liked having the responsibility of posting the comments about our experiment and actually doing the experiment. Also, it was fun working in our group.
Middle School	ps2011f	Wonder of Seeds	I think in this expirement I liked watching the plants grow and taking care of them.
High School	ps2012s	Wonder of Seeds	i think the overall experience of trying something new in our own was was enjoyable.
Middle School	ps2011s	Wonder of Seeds	I thought is was very fun to work with a actual scientist as a mentor, and doing the experiment with a group was fun and interesting.
Middle School	ps2010s	Wonder of Seeds	I thought it was a good project... I am not sure if I would want to do the same one again though...
Middle School	ps2011s	Wonder of Seeds	I thought it was fun watching plants grow in conditions I never thought they could grow in. (No soil)
High School	ps2010s	Brassica Genetics	I thought it was interesting how we got to watch the plant grow and go through its whole life cycle in one project.
High School	ps2010s	C-fern	I thought it was really cool to be able to see the different stages in the fern life cycle. I also liked that we did experience problems so we got a feel of what scienctists go through everyday.
High School	ps2011f	Wonder of Seeds	I thought it was really interesting to present in the lecture hall.
High School	ps2011f	Wonder of Seeds	i thought it was very interesting and i learned many new facts about plants and how to grow them. I like our mentor, she gave us alot of help.
High School	ps2012s	Brassica Genetics	I thought that being able to have help from a scientific mentor wasa the best. It gave us a chance to share our scientific findings.
Middle School	ps2010s	Wonder of Seeds	I thought this project was very fun and it helped me to understand plant life and what will happen if you gave a seed salt water and if you put two healthy plants in the sun and two healthy plants in the dark.
High School	ps2010f	Wonder of Seeds	I very much liked conversing with scientists that could help us to better understand our topic.
Middle School	ps2010s	Wonder of Seeds	i was able to do online at the sametime and i had somebody helping me along which was my scientist [mentor name] .. --
High School	ps2012s	Wonder of Seeds	I was able to grow plants real easily.
Middle School	ps2010f	Pollination	i was able to interact with peers and learn more about our worlds plants
High School	ps2010f	Power of Sunlight	I was excited to see the results.
High School	ps2010f	Power of Sunlight	I wasnt here for it but i did see examples.
High School	ps2011f	Brassica Genetics	I went through the scientific process in developing a feasible experiment.
High School	ps2010f	Brassica Genetics	I work better with hands on experiments so this one was my favorit so far.
High School	ps2010f	Wonder of Seeds	i worked with friends and talked to a stranger.
High School	ps2010f	Power of Sunlight	I'd have to say the fact that I did it with people I knew, it really helps with concentration and helps me get better results.
High School	ps2012s	Brassica Genetics	I'd like connecting with others who had some insight into this field.
High School	ps2011f	Wonder of Seeds	idk
High School	ps2010s	Power of Sunlight	idk
High School	ps2012s	Power of Sunlight	idk
Middle School	ps2012s	Wonder of Seeds	IDK
High School	ps2011f	Wonder of Seeds	idk yet
Middle School	ps2012s	Wonder of Seeds	If you ask the mentor a question they give you a specific answer to make sure you can understand what you asked about.
Middle School	ps2011s	Wonder of Seeds	Iiked posting pictures on the web the most.
High School	ps2010s	Brassica Genetics	In this project, I enjoyed discovering how plants worked, why they are important to humans and other animals, and what the ""compare and contrasts"" between humans and plants. I loved the fact our plants grew quickly, because we were then able to collect a lot of data and see what was happening to them (or how they were reacting to the IV/EG, since the plants were the DV).
High School	ps2011s	C-fern	interacting with other proffesional scientists.
High School	ps2010f	Power of Sunlight	interacting with our mentor
High School	ps2011f	Wonder of Seeds	interactions
High School	ps2010s	Brassica Genetics	Investigating.
High School	ps2011f	Wonder of Seeds	Is that we got to learn that seeeds can get heat treated
High School	ps2011f	Brassica Genetics	It allowed me to interact with other students and our mentor and learn more about plant biology. I feel that I learned quite a bit and that this was a great experience for me.
Middle School	ps2012s	Wonder of Seeds	it always stays the same.
High School	ps2011f	Power of Sunlight	It beats sitting and writing essays or learning out of the book.
Middle school	ps2011f	Pollination	It brought my attention to plants and their life cylce behind their pretty colors.
High School	ps2011s	C-fern	It contributed to my strong like for learning about life forms, such as plants.
High School	ps2011f	Wonder of Seeds	It didn't take very long
High School	ps2012s	Brassica Genetics	It gave me a deeper understanding of plants and why they grow in certain temperatures or seasons.
High School	ps2010s	Wonder of Seeds	it gave me some hands on experience
High School	ps2011f	Wonder of Seeds	It gave me the chance to actually plant and experiment first hand without having someone to plan out the experiment.
High School	ps2011f	Wonder of Seeds	it gave me the opportunity to learn new things about the plant my team chose.
High School	ps2010f	Brassica Genetics	It gave ne a chance to work with other people.
High School	ps2012s	Power of Sunlight	It gave us an opportunity to talk to an outside scientist and get a different opinion.
High School	ps2010f	Power of Sunlight	it gave us the freedom of working with another group.
High School	ps2010f	Power of Sunlight	It gave us time to do things on our own and let us take control of the expirement so we can learn from our mistakes.
High School	ps2012s	Brassica Genetics	It gives us intell on what Genes are like and how they are passed down. It also shows the variety that they can create.
Middle School	ps2011s	C-fern	It help me learn about spores.
Middle school	ps2011f	Wonder of Seeds	It helped you know how to plant if you ever want to plant in the future.
High School	ps2010s	Brassica Genetics	It helps me learn more science
High School	ps2010s	Wonder of Seeds	It is a very diverse project.
Middle School	ps2011f	Wonder of Seeds	it is done
Middle School	ps2011f	Wonder of Seeds	it is fun
High School	ps2012s	Brassica Genetics	it is fun and nice to see your plants grow
High School	ps2010s	Wonder of Seeds	it is interesting to see if are hypothesis is true, and it is fun to see plants grow :)
Middle School	ps2011s	Wonder of Seeds	It let us work with different people to make a cool experiment.
Middle School	ps2011f	Wonder of Seeds	it makes it easier to make a hypothosis
High School	ps2011f	Wonder of Seeds	It showed me how fast seeds grow depending on the size of the seed.
Middle School	ps2011f	Wonder of Seeds	it taught me the easiest way of doiung an experiment correctly.
Middle School	ps2010s	Wonder of Seeds	it tells you more about plants and are they grow
Middle School	ps2011f	Wonder of Seeds	it took time faster
Middle School	ps2011f	Wonder of Seeds	it tought me how to work with plants
High School	ps2010f	Power of Sunlight	it tought me new things about plants
Middle School	ps2011s	Wonder of Seeds	It was a different way to learn, instead of the text book or the books labs. Also we had to communicate with other people like actual scientist.
High School	ps2010s	Brassica Genetics	it was a fun project and i learned alot about gene expression
High School	ps2012s	Celery Challenge	It was a fun way to learn about osmosis. For the most part, labs always give me a visual image and help me understand the idea.
High School	ps2011s	Brassica Genetics	It was a fun way to see other experients around the world
High School	ps2011f	Arabidopsis	It was a great learning experience and I learned a lot on how to collect data for research. I also learned a lot about plants.
High School	ps2012s	Celery Challenge	It was a great learning experience that taught me a lot and it was very hands on.
High School	ps2011f	Brassica Genetics	It was a great way for team members to collaborate and share information.
High School	ps2010f	Power of Sunlight	it was a group activity.
Middle School	ps2011f	Wonder of Seeds	It was a lot of fun and educational.
High School	ps2012s	Brassica Genetics	It was a new experiment and it was fun
High School	ps2012s	Power of Sunlight	It was a new way to learn.
Middle School	ps2010s	Wonder of Seeds	It was alot of fun and it e=was vewry interesting.
High School	ps2011s	C-fern	It was an enjoyable learning experience.
High School	ps2010f	Brassica Genetics	It was an interactive, guided way of applying the concepts we learned in class. It presented real-world science problems and required us to use analysis skills.
High School	ps2011f	Wonder of Seeds	It was awesome to show our ideas to the planting science community.
High School	ps2012s	Celery Challenge	it was better then class notes
High School	ps2011f	Wonder of Seeds	it was cool
High School	ps2011f	Power of Sunlight	It was cool to be able to communicate with a mentor about what we were doing.
High School	ps2011s	C-fern	it was cool to do an online activity as opposed to something on paper
High School	ps2010s	Wonder of Seeds	It was cool to have an online professor and the planting project even though it didnt exactly work was something to do from the ordinary
High School	ps2010s	Brassica Genetics	It was different from the normal schedule.
High School	ps2010f	Power of Sunlight	it was different than what i am use to
High School	ps2011f	Wonder of Seeds	It was different then what we usually do.
High School	ps2011f	Wonder of Seeds	It was different, and a fun way to interacte and learn with people.
High School	ps2010s	Brassica Genetics	it was easier than paperwork
High School	ps2010f	Wonder of Seeds	it was easy
High School	ps2012s	Brassica Genetics	It was enjoyable to work in a group, and have a "mentor" observe our project.
High School	ps2012s	Power of Sunlight	it was exciting
Middle school	ps2012s	Celery Challenge	it was fubnn to see how the celeruy bended
High School	ps2011s	C-fern	It was fun :)
High School	ps2011s	Brassica Genetics	it was fun and better then book work
Middle School	ps2010s	Wonder of Seeds	It was fun and creative.
Middle School	ps2011f	Wonder of Seeds	it was fun and easy to use
High School	ps2010f	Brassica Genetics	it was fun and eye-opening
Middle School	ps2011s	Wonder of Seeds	It was fun and i got closer to my group members.
High School	ps2010s	Brassica Genetics	it was fun and i got to meet [mentor name]. she was very kind, and helpful. also i enjoyed measuring my flowers and plants!
High School	ps2010s	Wonder of Seeds	it was fun and it got us out of class
High School	ps2012s	Brassica Genetics	It was fun and it helped me understand alot more about plants.
High School	ps2011s	Wonder of Seeds	it was fun and pretty simplistic, all we had to do was design a project and we had the freedom to do what we chose to do, so we can explore what we are most interested in
Middle School	ps2012s	Wonder of Seeds	It was fun chatting with a real scientist.
High School	ps2012s	Brassica Genetics	It was fun getting to see how the plants grew because we had planted and raised them from seeds.
Middle School	ps2011f	Wonder of Seeds	It was fun getting to talk to a real scientist
High School	ps2011f	Power of Sunlight	It was fun handling them.
Middle School	ps2011f	Wonder of Seeds	It was fun having another group member.
Middle School	ps2012s	Wonder of Seeds	it was fun planting
Middle School	ps2011s	Wonder of Seeds	It was fun to be able to share the results with people miles away.
High School	ps2010f	Power of Sunlight	It was fun to do an experiment in class.
High School	ps2011f	Power of Sunlight	it was fun to figure out how plants work their magic
High School	ps2011f	Wonder of Seeds	It was fun to have everything organized.
High School	ps2010s	Wonder of Seeds	It was fun to interact with real scientists in the world and have them listen to our ideas. It was also fun to watch the plants grow over time!
High School	ps2010f	Brassica Genetics	it was fun to learn about plants and see them grow and make seeds.
Middle School	ps2012s	Wonder of Seeds	It was fun to see other plants growing.
High School	ps2012s	Celery Challenge	It was fun to see the change in celery
Middle School	ps2012s	Wonder of Seeds	it was fun to see the plants grow
Middle School	ps2010s	Wonder of Seeds	It was fun to see them grow
High School	ps2011f	Arabidopsis	it was fun to self teach, and learn from the monitor
Middle School	ps2011s	Wonder of Seeds	IT WAS FUN TO TEST DIFFERENT DRINKS
Middle School	ps2011f	Wonder of Seeds	it was fun to test the seeds and prepare it all
Middle school	ps2011f	Wonder of Seeds	It was fun to watch the plants grow
High School	ps2011f	Wonder of Seeds	it was fun to watch the plants grow
High School	ps2011f	Power of Sunlight	It was fun to work in groups and be able to creat our own page.
Middle School	ps2012s	Wonder of Seeds	It was fun to work with mentors.
High School	ps2012s	Wonder of Seeds	it was fun trying to find diffent ways to grow plants.
High School	ps2012s	Brassica Genetics	It was fun watering and potting the plants, also i enjoyed measuring and comparing the previosus measurements.
High School	ps2010s	Brassica Genetics	It was fun.
High School	ps2012s	Celery Challenge	It was great working with a scientist who took the time to give us meaningful feedback. It really helped me learn and experiment.
High School	ps2010s	Brassica Genetics	it was hands on
High School	ps2011f	Brassica Genetics	it was hands on. you didnt sit and look at a computer the whole time.
Middle School	ps2011f	Wonder of Seeds	It was in groups and we had a professional helping us.
High School	ps2011f	C-fern	It was interactive.
High School	ps2012s	Brassica Genetics	it was interesting and fun. i enjoyed watching the plant grow and making observations.
High School	ps2011f	Wonder of Seeds	It was interesting talking to scientists about our expirement.
High School	ps2012s	Brassica Genetics	It was interesting to determine a variable and watch the plants grow over time.
Middle School	ps2012s	Wonder of Seeds	it was interesting to do everything in english, that's new for us
High School	ps2011s	C-fern	It was interesting to hear what a professional had to say about our experiment and the good advice.
High School	ps2010s	Power of Sunlight	It was interesting to manipulate the colors and wavelengths of light to see the difference in the photosynthesis rate.
High School	ps2012s	Pollination	It was interesting to see how different factors effected the growth of the pollen tubes in each group's experiment.
High School	ps2012s	Pollination	It was interesting to see what kinds of experiments different people came up with, and how they went about testing their hypothesis. I also liked coming up with our idea in itself. It was fun working together with a group.
High School	ps2011f	Brassica Genetics	It was interesting to work with other people and an experienced mentor, and learn more about plants.
High School	ps2011f	Brassica Genetics	It was interesting.
High School	ps2010s	Brassica Genetics	It was interresting
High School	ps2010s	Wonder of Seeds	It was just a lot of fun.
Middle School	ps2011s	Wonder of Seeds	It was new for me and taught me new things
High School	ps2012s	Power of Sunlight	it was nice to have a real scientist to help us our with our experiment.
Middle School	ps2011f	Wonder of Seeds	It was nice to speak to a mentor and take reasonable control over the experimental process of seed germination. There have been some hard technics in an experiment, but with assistance from a fellow teacher or science mentor, the experimentation can be under control.
High School	ps2011s	C-fern	it was nice to tak tp a scientist. very cool
High School	ps2011s	C-fern	it was on the computer
High School	ps2011f	Power of Sunlight	it was online and easy to access and use.
High School	ps2012s	Brassica Genetics	it was pretty simple
High School	ps2011f	Wonder of Seeds	it was pritty easy
Middle School	ps2012s	Wonder of Seeds	It was quite fun and required team work.
Middle School	ps2011s	C-fern	It was really fun and yet very educational at the same time. It's hard to find things like this these days.
High School	ps2011f	Brassica Genetics	It was really fun to work off of the website, commenting on each other's ideas. The mentor was really helpful in guiding us in the right direction for our experiment, and we were able to create a really interesting one!
High School	ps2010f	C-fern	It was really neat atching a our spores grow each day and seeing the different formations and such throughout the experiment.
Middle School	ps2011s	Wonder of Seeds	It was so interactive it was like, amazing. It was so awsome to be able to ask a REAL scientist questions.
Middle School	ps2011s	Wonder of Seeds	it was super fun growing radishes!
High School	ps2012s	Celery Challenge	It was very easy and a lot more fun than sitting in a classroom.
High School	ps2011f	Wonder of Seeds	it was very easy yet i learned allot
High School	ps2011s	Wonder of Seeds	It was very fun and I learned a lot more about plants and how they are affected by soaking.
Middle School	ps2012s	Wonder of Seeds	It was very fun to talk to mentors.
High School	ps2010s	Power of Sunlight	It was very interesting to see the data that was found throughout this experiment. It was also very informative.
Middle School	ps2010f	Wonder of Seeds	It was very interesting.
High School	ps2010f	C-fern	It was visually appealing. I liked looking under the microscope and seeing the mild transformations.
High School	ps2011f	Wonder of Seeds	It's fun to conduct your own experiment and actually get results.
Middle School	ps2012s	Wonder of Seeds	it's fun to track how the plants grow. I thought it was a fun assignment for Biology.
High School	ps2012s	Wonder of Seeds	Its a new way of learning, instead of the normal textbook or notes classes usually do. The students can really get into this.
High School	ps2010s	Brassica Genetics	its hands on
High School	ps2010f	Power of Sunlight	its new
High School	ps2010f	Power of Sunlight	its new
Middle School	ps2010s	Wonder of Seeds	jgnghjgugjgjvhgjgjbjguvghgjgjfy
High School	ps2012s	Wonder of Seeds	Just being able to see visually the way the seeds germinated, and what kind of errors that were made helped me understand germination.
High School	ps2011s	Wonder of Seeds	just seeing what would come of it and being able to work with a group while doing it.
High School	ps2011s	Arabidopsis	keeping plants alive for more than two days.
High School	ps2010s	Power of Sunlight	Kinetically learning about photosynthesis.
High School	ps2010f	Brassica Genetics	Leaaring about plants
High School	ps2011f	Wonder of Seeds	Learing new things about plants.
Middle School	ps2011s	Wonder of Seeds	learing the things we did not no.
Middle School	ps2011f	Wonder of Seeds	learnig about the expirement
High School	ps2010f	Wonder of Seeds	Learning about alfalfa, what helps it grow best and talking with the sciencist and not gonna lie being on the computer.
Middle School	ps2011s	Wonder of Seeds	learning about all the different parts in a plant
Middle School	ps2011s	Wonder of Seeds	learning about different seeds
Middle school	ps2011f	Pollination	learning about flowers
High School	ps2011f	Wonder of Seeds	Learning about how a plant really grows, and watching it grow was exciting
High School	ps2011s	Brassica Genetics	Learning about how brassica plants are grown
Middle School	ps2012s	Wonder of Seeds	learning about how plants grow
High School	ps2010s	Power of Sunlight	Learning about how plants photosynthesize in reference to the energy absorbed through visible light.
Middle School	ps2011s	Wonder of Seeds	Learning about our plants and what the uses are for it and watching our plants grow.
High School	ps2010s	Wonder of Seeds	learning about our seeds
High School	ps2011f	Brassica Genetics	learning about plant growth
High School	ps2012s	Wonder of Seeds	Learning about plants
Middle School	ps2011f	Wonder of Seeds	Learning about plants, And not to change anything about a plants main needs.
Middle School	ps2012s	Wonder of Seeds	learning about plants!
High School	ps2012s	Wonder of Seeds	Learning about seed and where the grow faster.
High School	ps2012s	Celery Challenge	Learning about the celery because it was interesting.
Middle school	ps2011f	Wonder of Seeds	Learning about the essentials of plant life.
High School	ps2012s	Brassica Genetics	learning about the plants
High School	ps2012s	Brassica Genetics	Learning about the plants that we were observing. Also, hearing what are mentor had to say.
High School	ps2010s	Brassica Genetics	Learning about the plants.
Middle School	ps2011s	Wonder of Seeds	learning from my mistakes.
High School	ps2010f	Brassica Genetics	Learning how breeding different plans can create different phenotypes.
High School	ps2012s	Brassica Genetics	Learning how plants can form different traits as the develop
High School	ps2010f	Brassica Genetics	learning how to mate plants, and counting the seeds in the end of the project.
High School	ps2012s	Brassica Genetics	Learning how to put information into a lab.
High School	ps2010f	Power of Sunlight	learning how to soak the oxygen out of the leafs disks.
High School	ps2012s	Celery Challenge	Learning more about how things work and why they work with plants. All of the different concepts are very interesting to me. Also I enjoyed going to the lab and having the hands on experience. Also using the computers to log everything.
High School	ps2012s	Brassica Genetics	Learning more about plants and about Mendel and his observations.
High School	ps2011s	Brassica Genetics	learning more about plants and how everything works.
High School	ps2011f	Wonder of Seeds	learning more about plants and how they grow.
High School	ps2011f	Brassica Genetics	Learning more about plants and how to conduct an experiment.
High School	ps2010s	Power of Sunlight	LEARNING MORE ABOUT PLANTS!!!!!!
High School	ps2011f	Brassica Genetics	Learning more about plants.
High School	ps2012s	Celery Challenge	learning more about plants.
Middle school	ps2011f	Wonder of Seeds	Learning more about the scientific method and talking to our mentor
High School	ps2011f	Wonder of Seeds	learning new information
Middle School	ps2012s	Wonder of Seeds	Learning new stuff about plants
High School	ps2012s	Celery Challenge	Learning new things about celery and conducting experiments to test our theories.
High School	ps2012s	Celery Challenge	Learning new things about how celery works and what can cause it to do different things.
High School	ps2011f	Wonder of Seeds	learning new things about how seeds germinate
Middle School	ps2011f	Wonder of Seeds	learning new things about plants
High School	ps2011f	Wonder of Seeds	Learning new things about plants than Idid before
High School	ps2011f	Wonder of Seeds	Learning new things that I didn't know.
High School	ps2011f	Wonder of Seeds	Learning something new about plants
High School	ps2011s	Wonder of Seeds	learning something new is always beneficial as well being able to share the changes of growth and appearence with my team members. Every week was a new surprise and gave chills to see the change.
High School	ps2010f	Power of Sunlight	Learning that roach frass was really not a suitible fertilizer like I thought it would be.
High School	ps2010f	C-fern	learning to use the microscopes and studying the plants.
High School	ps2010f	Wonder of Seeds	learning what type of cover to put on alfalfa so it will grow better
Middle School	ps2012s	Wonder of Seeds	learning with a group
High School	ps2011s	C-fern	Learning!
High School	ps2011f	Brassica Genetics	Less homework.
Middle School	ps2011f	Wonder of Seeds	like measuring stuff and recording in journal
High School	ps2010s	Wonder of Seeds	like to see seed if they grow up and down left right
Middle School	ps2012s	Wonder of Seeds	looking at all the other peoples projects
Middle School	ps2012s	Wonder of Seeds	looking at other peoples expiriments
Middle School	ps2012s	Wonder of Seeds	Looking at our plants everyday and seeing how much they grew, and just being suprised.
Middle School	ps2010f	Pollination	looking at pollen tubes.
High School	ps2010f	Power of Sunlight	looking at the plants
High School	ps2010f	C-fern	Looking at the plants under the microscopes and watching them change.
Middle School	ps2010f	Pollination	Looking at the pollen.
High School	ps2011f	Arabidopsis	Looking at trichomes
Middle school	ps2011f	Wonder of Seeds	Looking at what happend to ther plants.
High School	ps2011s	Brassica Genetics	looking forward to see what are plants looked like each day.
High School	ps2010s	Wonder of Seeds	looking to see if the plant grew.
High School	ps2010s	Brassica Genetics	Mainly the group work. I love working with other people.
Middle School	ps2011f	Wonder of Seeds	making our own plants
High School	ps2012s	Celery Challenge	Making our own solutions to try and make celery bend.
Middle School	ps2010f	Wonder of Seeds	Making the graph.
High School	ps2011s	Arabidopsis	Making the Powerpoint with all of the data.
High School	ps2010s	Power of Sunlight	making the sugar samples with the magnetic stirrer.
Middle school	ps2012s	Celery Challenge	Making the whole experiment and setting it up.
High School	ps2011s	Brassica Genetics	measeuring the plants
High School	ps2010f	Brassica Genetics	Measuring our plants. To see the height
High School	ps2011f	Wonder of Seeds	Measuring plants.
High School	ps2011f	Brassica Genetics	measuring the plants and watching them grow
High School	ps2011f	Wonder of Seeds	measuring the seed
High School	ps2011f	Brassica Genetics	Meeting [mentor name] and learning all the new things he taught us.
Middle School	ps2011f	Wonder of Seeds	meeting a real scientist that gave us feedback on our expirement
Middle school	ps2011f	Wonder of Seeds	meeting a scientist
High School	ps2011f	Wonder of Seeds	meeting an actual scientist! (well, kind of meeting him)
Middle School	ps2010f	Pollination	meeting my mentor
Middle School	ps2011s	C-fern	missing school work
Middle School	ps2010f	Wonder of Seeds	mixing the water and flavoring and watering the plants
Middle School	ps2011s	Wonder of Seeds	moving around and meeting new people
High School	ps2010s	Brassica Genetics	My favorate part about this project was that it was independent. I also liked that it took place over a longer period of time. It wasn't a rushed project and we had to come up with how to do the project from scratch. At the end, we got to teach the class about what we as a group figured out how to do. I also liked that all of the groups had the same independent variable but different dependent va…
High School	ps2011f	Wonder of Seeds	My favorite part about this experience is that we got to see a new site and have our own mentor.
High School	ps2011f	Wonder of Seeds	My favorite part about this expiriment was interacting with someone outside of our classroom.
High School	ps2010s	Wonder of Seeds	My favorite part about this project was taking care of and observing the plants.
High School	ps2011s	Wonder of Seeds	My favorite part of the experience was coming back each day and being amazed at how much growth the plants made in such a short period of time.
High School	ps2012s	Brassica Genetics	My favorite part of the experiment was asking the mentors questions and reading their answers.
High School	ps2011f	Brassica Genetics	My favorite part was having a mentor to guide us along. We had to make many tough choices and our mentor was wonderful and always gathered some background information to help us. He would list out some of the pros and cons and then add any suggestions of his own. We wouldn't have been able to accomplish what we did without the guidance of our mentor.
High School	ps2011f	Brassica Genetics	My favorite part was researching plants for the experiment. I learned the most during that part.
Middle School	ps2011f	Wonder of Seeds	My favorite part was seeing everyone else's projects!
Middle School	ps2011s	Wonder of Seeds	My favorite thing about this experience was being able to work with a real scientist. She helped us a lot when we needed help and when we didn't understand something.
Middle School	ps2011s	Wonder of Seeds	My favorite thing about this expiriance was the way we learned. It is much easier, and more fun, to learn through expiriance than to learn by reading a text book. For me, I learned more and will retain more information because i connect the information to things that I actually saw happen.
Middle School	ps2011f	Wonder of Seeds	My favortie part of this was the end when we got to take home the plants.
Middle school	ps2011f	Wonder of Seeds	My group and I haven't finished our experiment or even started it yet!
Middle School	ps2010s	Wonder of Seeds	my group and studying others web pages was grate and computers
High School	ps2010f	Power of Sunlight	my group got to to stuff when we wanted to and how we wanted to
Middle School	ps2011s	Wonder of Seeds	my group was pretty
Middle School	ps2010f	Pollination	My group.
High School	ps2011s	Power of Sunlight	my team was very great in helping to make our procedure a success
Middle School	ps2010f	Pollination	my team.
High School	ps2010f	Power of Sunlight	no homework
High School	ps2012s	Wonder of Seeds	No response.
Middle School	ps2010s	Wonder of Seeds	non because our seeds didnt grow. but we sometimes get wet tring to get the right temp. for the seeds.
High School	ps2011f	Brassica Genetics	none
High School	ps2010f	Power of Sunlight	not doing other work the whole time.
High School	ps2011s	Arabidopsis	not having to do worksheets in class
High School	ps2012s	Celery Challenge	not much
High School	ps2011s	Brassica Genetics	Not really sure...I suppose growing plants is kind of cool.
High School	ps2010f	Power of Sunlight	Not sure
High School	ps2010f	Brassica Genetics	nothing
High School	ps2010f	Wonder of Seeds	nothing
High School	ps2010s	Wonder of Seeds	nothing
Middle School	ps2010s	Wonder of Seeds	nothing
High School	ps2010s	Brassica Genetics	Nothing
Middle school	ps2011f	Wonder of Seeds	nothing
Middle School	ps2011f	Wonder of Seeds	Nothing
Middle School	ps2011f	Wonder of Seeds	Nothing
High School	ps2011f	Power of Sunlight	nothing
Middle School	ps2012s	Wonder of Seeds	nothing
High School	ps2010s	Pollination	nothing in particular
High School	ps2010f	C-fern	nothing in particular. its a cool idea i guess
High School	ps2011f	Wonder of Seeds	Nothing it was a little bit boring.
High School	ps2010f	C-fern	nothing really i just wanted to finish the project.
High School	ps2010f	Power of Sunlight	Nothing really. It was posibly the fact the we got to you syringes to suck the photosynthesis out of plants.
High School	ps2012s	Brassica Genetics	Nothing, really.
Middle School	ps2010s	Wonder of Seeds	nothing!!!!!!!!!!!!!!!!!
High School	ps2010f	Power of Sunlight	nothing?
High School	ps2010f	Wonder of Seeds	nothing.
High School	ps2010s	Power of Sunlight	Nothing.
High School	ps2011s	Wonder of Seeds	Nothing.
High School	ps2011s	Wonder of Seeds	nothing.
High School	ps2011f	Wonder of Seeds	Noting.....:(
High School	ps2011f	Brassica Genetics	Observing how fast the plants were growing.
Middle school	ps2011f	Wonder of Seeds	observing the plant growth
High School	ps2010s	Brassica Genetics	observing the plants
Middle School	ps2011s	Wonder of Seeds	Observing the plants every day
Middle school	ps2011f	Wonder of Seeds	observing the plants grow
Middle School	ps2010f	Pollination	Observing the pollen tubes
High School	ps2011f	Power of Sunlight	One of the favorite things I liked about this experiment was that we were able to work in a group; it was a very fun experience.
High School	ps2012s	Celery Challenge	One thing that I liked most about this experiment was that you got to interact with a real scientist and ask them questions. Posting our evidence o the web and then getting a response felt like you were a real scientist.
Middle School	ps2011f	Power of Sunlight	Our GREAT mentor, [mentor name].
Middle School	ps2010f	Pollination	our group
Middle school	ps2011f	Wonder of Seeds	Our group worked very very well together and we got most of our work done.
Middle School	ps2011f	Wonder of Seeds	oUR MENTOR
High School	ps2012s	Brassica Genetics	our mentor
Middle School	ps2011f	Power of Sunlight	Our mentor and learning about plants.
High School	ps2011s	C-fern	Our mentor was incredibly helpful and kind.
High School	ps2011s	Brassica Genetics	Our mentor was really nice and encouraged us to go out and get information when we didn't know it, rather than just telling us the answers. Also, I liked that it was kind of our own website and we could post pictures and things.
High School	ps2010f	Power of Sunlight	Our results.
High School	ps2011s	Brassica Genetics	P=G*E how various factors affect the phenotype
High School	ps2011s	Power of Sunlight	Plantin the plants.
Middle school	ps2011f	Wonder of Seeds	planting
High School	ps2011f	Wonder of Seeds	planting
High School	ps2012s	Brassica Genetics	Planting
Middle School	ps2011f	Wonder of Seeds	planting :3 !!!
Middle school	ps2011f	Wonder of Seeds	Planting all of our plants.
High School	ps2011f	Wonder of Seeds	Planting and watching the seeds grow
Middle School	ps2011f	Wonder of Seeds	Planting and watering the plants.
Middle School	ps2012s	Wonder of Seeds	Planting and working together
High School	ps2011s	Brassica Genetics	Planting our own seeds and watching the development of them day by day. It was also fun to have a mentor to talk to who understood what we were doing, and was able to add his own input to it. For instance, when we surprised our low nutrient bottle grew more than the high nutrient bottle, he explained why this may be the case. He was very knowledgeable and contributed a lot to our understanding of…
Middle School	ps2012s	Wonder of Seeds	Planting our plant.
High School	ps2011f	Wonder of Seeds	PLanting plants and helping the enviornment
High School	ps2011f	Wonder of Seeds	planting plants and learning about them
Middle school	ps2011f	Wonder of Seeds	Planting plants and posting results.
Middle School	ps2011s	Wonder of Seeds	Planting Science is a creative and highly educational system that allows students (like me) to learn about plant science and general science through an entertaining program that allows us to learn from intellectual scientists, and than share our newly learned knowledge with peers all over the world. What I most liked about the entire experience was speaking to our mentor [mentor name], who taught…
High School	ps2010s	Wonder of Seeds	planting seeds and watching the seeds grow over time
High School	ps2010f	Power of Sunlight	planting the leaves
High School	ps2011s	Wonder of Seeds	planting the plant that we used
Middle School	ps2011s	Wonder of Seeds	planting the plants
Middle school	ps2011f	Wonder of Seeds	planting the plants
High School	ps2012s	Brassica Genetics	planting the plants
High School	ps2012s	Brassica Genetics	planting the plants
High School	ps2010f	Power of Sunlight	Planting the plants & acutally looking at them and noticing the differences everytime we were in class.
High School	ps2011s	Power of Sunlight	planting the plants and taken care of them.
Middle School	ps2010s	Wonder of Seeds	planting the plants,""even though they didn't grow"".
Middle School	ps2011f	Wonder of Seeds	planting the radish seed
High School	ps2012s	Brassica Genetics	planting the sed and watching them grow
High School	ps2011f	Wonder of Seeds	Planting the seeds was the most fun this whole semester. Planting plants is fun.
High School	ps2010s	Wonder of Seeds	planting the seeds.
Middle School	ps2012s	Wonder of Seeds	Planting them.
Middle school	ps2011f	Wonder of Seeds	planting.
High School	ps2011f	Wonder of Seeds	planting.
High School	ps2010f	Power of Sunlight	plants
High School	ps2010f	Power of Sunlight	Plants
High School	ps2010s	Power of Sunlight	plants
Middle School	ps2012s	Wonder of Seeds	Plants can grow better in different light
High School	ps2012s	Celery Challenge	playing with our plant was fun
Middle School	ps2012s	Wonder of Seeds	Post things in the chat and learn more about the plants
High School	ps2012s	Brassica Genetics	posting comments
Middle School	ps2011f	Wonder of Seeds	posting iteams and pictures and cumunicating to our mentor.
Middle School	ps2012s	Wonder of Seeds	Posting on this website
High School	ps2012s	Brassica Genetics	posting on this website and getting advice from our mentors is what i liked during this lab.
High School	ps2011f	Wonder of Seeds	Posting results and having our mentor post repplies.
Middle School	ps2012s	Wonder of Seeds	posting sentences to our mentors
High School	ps2011f	Wonder of Seeds	posting something and then being able to hear from the scientist.
High School	ps2011f	Brassica Genetics	posting stuff.
Middle School	ps2011f	Wonder of Seeds	posting things on the computer
Middle School	ps2011f	Wonder of Seeds	Probably growing something at home.
High School	ps2010s	Power of Sunlight	Pumping the syringe was really fun.
Middle school	ps2011f	Wonder of Seeds	putting coffe in the soil
Middle School	ps2011s	Wonder of Seeds	Que aprendi mucho sobre las plantas.
Middle School	ps2011s	Wonder of Seeds	Que cada dia observaba cosas nuevas mientras tomaba notas.
High School	ps2012s	Power of Sunlight	radishes and plants
High School	ps2011f	Power of Sunlight	Raising the plants.
Middle School	ps2011f	Wonder of Seeds	reading what our mentor said to us and taking advantage with it.
Middle School	ps2011s	Wonder of Seeds	Running the experiment
Middle School	ps2012s	Wonder of Seeds	see how our plant progressed
Middle School	ps2012s	Wonder of Seeds	see how plants grow up
High School	ps2010s	Brassica Genetics	see how the geans were expressed
Middle School	ps2012s	Wonder of Seeds	see the plants grow and change
High School	ps2012s	Brassica Genetics	seeing and working first hand with the plants whatching the plants grow and haveing fun in our groups
High School	ps2012s	Power of Sunlight	Seeing colors change the way the plants grew.
Middle School	ps2011f	Wonder of Seeds	seeing how fast or slow a seed will germanite in different liquids
High School	ps2011s	Power of Sunlight	Seeing how music affects plant growth.
Middle School	ps2010s	Wonder of Seeds	seeing how the different tiypes of waters help the flower grow or not at all and how much it needs.
High School	ps2010f	Power of Sunlight	Seeing how the plants reacted to the salt water vs the regular water.
Middle School	ps2011f	Wonder of Seeds	seeing how the seeds grew and that they grew fast.
Middle School	ps2012s	Wonder of Seeds	Seeing if our data changed and how the different factors affected the plant growth.
Middle school	ps2012s	Celery Challenge	seeing if sugar water would cause mamamum bend.
High School	ps2010s	Power of Sunlight	seeing if the leafs would float and what time
High School	ps2011s	Wonder of Seeds	seeing my plants grow!!!!!!!!! :)
High School	ps2010f	Brassica Genetics	Seeing my plants grow.
Middle School	ps2011f	Wonder of Seeds	seeing our plants grow
Middle School	ps2011s	Wonder of Seeds	Seeing our plants grow.
High School	ps2012s	Brassica Genetics	Seeing our plants increasing by growth by a bit every time
Middle School	ps2011s	Wonder of Seeds	seeing our seeds grow into at least something and i finnaly did grow something.
Middle School	ps2012s	Wonder of Seeds	Seeing the change in height of plants.
High School	ps2010s	Power of Sunlight	seeing the changes it made
High School	ps2012s	Brassica Genetics	Seeing the colors of the plants change.
High School	ps2010s	Power of Sunlight	Seeing the many amazing results in this experiment.
High School	ps2010f	Brassica Genetics	seeing the other groups of kids pictures.
High School	ps2010s	Brassica Genetics	seeing the outcome of the plants.
Middle School	ps2011f	Wonder of Seeds	seeing the plant grow day bye day
High School	ps2011f	Power of Sunlight	seeing the plants
Middle School	ps2011s	C-fern	seeing the plants grow
Middle school	ps2011f	Wonder of Seeds	seeing the plants grow
Middle School	ps2012s	Wonder of Seeds	seeing the plants grow
High School	ps2012s	Brassica Genetics	Seeing the plants grow
High School	ps2011f	Brassica Genetics	seeing the plants grow and keep getting larger
Middle School	ps2011s	Wonder of Seeds	seeing the plants grow and how the sprouted even if they weren't soil.
High School	ps2011f	Arabidopsis	Seeing the plants grow and seeing new things such as the trichomes on plants that i had never seen. also having a mentor to talk to was pretty nice.
Middle School	ps2012s	Wonder of Seeds	Seeing the plants sprouty and grow.
High School	ps2011s	Brassica Genetics	Seeing the plants under the microscope.. that was pretty rad.
High School	ps2010f	Power of Sunlight	Seeing the results of our expirement.
High School	ps2010f	Power of Sunlight	Seeing the results was what i liked most.
High School	ps2010s	Wonder of Seeds	Seeing the seeds grow.
Middle school	ps2012s	Celery Challenge	seeing what makes the celery curve the most.
High School	ps2012s	Brassica Genetics	Seeing what other groups did and communicating with a mentor.
High School	ps2011s	Brassica Genetics	seeing what our scientist had to say
High School	ps2011f	Wonder of Seeds	Seeing which type of water works the best and allows the plant to grow faster.
High School	ps2011s	Power of Sunlight	seen how music affects plants growth
Middle School	ps2011f	Wonder of Seeds	Seen the plants grow
Middle school	ps2011f	Wonder of Seeds	sending messegages to my menter
High School	ps2010s	Wonder of Seeds	showed the effect of water on the growth of different plants..
High School	ps2010s	Brassica Genetics	something diffrent in class.i like taking the plants out after the project
Middle School	ps2011s	Wonder of Seeds	Something I liked most about this experience was getting to work with my peers on a project that was interesting and then posting the data on a website.
Middle School	ps2010s	Wonder of Seeds	Speaking with mentors obut how we could make our project better.
Middle School	ps2011f	Wonder of Seeds	spending time in the lab
High School	ps2011f	Brassica Genetics	Strong reasons hip with mentor
Middle School	ps2010f	Pollination	studying plants
High School	ps2010f	Power of Sunlight	studying the plants and how much they grow
High School	ps2010s	Power of Sunlight	Sucking the oxygen out of the leaf.
High School	ps2010f	Power of Sunlight	Taking care of the plants
Middle school	ps2011f	Wonder of Seeds	taking care off the plants.
Middle school	ps2011f	Wonder of Seeds	Taking notes and watering and tending to the growing plants.
High School	ps2012s	Celery Challenge	Taking Observations and posting information online
High School	ps2010f	Power of Sunlight	taking oxygen out of the leaf
High School	ps2012s	Brassica Genetics	taking pictures of the plants
High School	ps2011f	Wonder of Seeds	Taking the data and talking to my mentor about it
High School	ps2010s	Brassica Genetics	talkin to my mentor.. she helped me fix my hypothesises or my possiblities sound more realistic or something that made scense
Middle School	ps2011f	Wonder of Seeds	talking and cooperating with mentor
High School	ps2010f	Brassica Genetics	talking data
High School	ps2011s	C-fern	Talking the other schools about our mistakes and ways to improve! I knew that kids across the united states had biology but this just blew me away on how many people like me are involved
High School	ps2010f	Power of Sunlight	talking to [mentor name] and her replying
High School	ps2012s	Celery Challenge	talking to [student from another team].
High School	ps2010f	Power of Sunlight	talking to a real scientist
High School	ps2011f	Brassica Genetics	talking to a sceintist
Middle School	ps2010s	Wonder of Seeds	talking to a scientist
High School	ps2010f	C-fern	Talking to a scientist about it.
Middle School	ps2011s	Wonder of Seeds	Talking to my mentor and posting our progress
Middle School	ps2011s	Wonder of Seeds	talking to my mentor was myfavorite part of teh experience
High School	ps2010f	Power of Sunlight	talking to new people about science
High School	ps2011s	C-fern	talking to other scientists
High School	ps2012s	Brassica Genetics	Talking to our mentor :)
High School	ps2011f	Wonder of Seeds	talking to our mentor about why the things that were happening to our seeds were happening.
High School	ps2010f	Power of Sunlight	Talking to our mentor and asking her questions and looking forward to see what she said each day. She helped us a lot through the experiment.
Middle School	ps2010f	Wonder of Seeds	Talking to our mentor and learing more about how plants work.
Middle School	ps2012s	Wonder of Seeds	Talking to people in Amerika.
High School	ps2010f	Brassica Genetics	talking to scientists and working in a group and learn new things.
Middle School	ps2011s	Wonder of Seeds	talking to someone else about plants.
Middle School	ps2010f	Pollination	Talking to the mentor and getting the feedback
High School	ps2011f	C-fern	Talking to the mentor and knowing that he took time out of his busy schedule to talk to us.
Middle School	ps2011s	Wonder of Seeds	Talking to the mentor and sharing ideas. It was like a pen pal!
Middle School	ps2011f	Wonder of Seeds	talking to the mentors and working with plants!!
Middle School	ps2011s	Wonder of Seeds	talking to the scientist
High School	ps2011f	Brassica Genetics	Talking to the Scientist online
High School	ps2011s	C-fern	Talking with [mentor name], seeing how a real scientist thought of our experiment and the experience and learning that I achieved from it.
High School	ps2012s	Brassica Genetics	Talking with [mentor name]!
Middle School	ps2011s	Wonder of Seeds	Talking with our mentor and learning new things from my mentor and my peers.
High School	ps2011s	C-fern	Talking with our mentor, [mentor name], and the things we learned.
High School	ps2010f	Power of Sunlight	Talking with our mentor.
High School	ps2011s	Brassica Genetics	Talking with the mentor.
High School	ps2012s	Brassica Genetics	Talking with your scientist mentor was alot of fun, but I also learned a lot about data collecting!
Middle School	ps2010f	Pollination	Te thing i liked most about this experiment was being able to post what we were doing and having a scientist review it. It really helped me learn in a more efficent way. Thanks to [mentor name]
High School	ps2010f	Power of Sunlight	Team work
High School	ps2011s	C-fern	team work
Middle School	ps2011s	Wonder of Seeds	team work
High School	ps2011f	Brassica Genetics	team work
High School	ps2011f	Power of Sunlight	testing for photosynthesis.
High School	ps2010s	Power of Sunlight	Testing the actual lab was fun
High School	ps2010f	Power of Sunlight	Testing the experiment, and recording the data as it occurs.
High School	ps2011f	Brassica Genetics	testing the plants
Middle School	ps2011f	Wonder of Seeds	Testing the plants and anxious to check on the height
High School	ps2010s	Wonder of Seeds	testing the seeds in different types of containers and finding the results
High School	ps2010f	Power of Sunlight	Testing to see the reactions of the plants.
Middle School	ps2011s	Wonder of Seeds	th ework
High School	ps2011f	Wonder of Seeds	That at the end of the experience you go the chance to show what you learned to the rest of the classes.
High School	ps2011f	Wonder of Seeds	that i actually got talk to a profecional scientist and its different experience thru the computer
Middle School	ps2010s	Wonder of Seeds	THAT I CAN GROW PLANT.
High School	ps2011f	Wonder of Seeds	That i could see a seed transform to something green, watching the leaves grow and the plant getting taller and stronger.
Middle school	ps2011f	Wonder of Seeds	That i could see how plants grow over time.
High School	ps2011f	Wonder of Seeds	that i could to work with a really good group and it was easy to understand what was going on . And that we grew seed that are really growing like alot more than i thought .
High School	ps2010f	C-fern	That i found bugs in my plant.
High School	ps2011f	Wonder of Seeds	that i found out the rate of which a sweet pea flower seed can gewrminate and grow.
High School	ps2011f	Wonder of Seeds	That I got a chance to redo an experiment i previously did a few years ago.
High School	ps2011f	Wonder of Seeds	That I got to answer a question I have always been curious about
High School	ps2010f	Power of Sunlight	that i got to do something with my hands.
Middle School	ps2011f	Wonder of Seeds	That I got to grow an acuall plant.
High School	ps2011f	Wonder of Seeds	That i got to learn about how plants work.
High School	ps2011f	Wonder of Seeds	that I got to learn more about plants and the website was easy to use.And also the experiment of watching our plant grow during the weeks.
High School	ps2012s	Celery Challenge	That i got to learn new things
High School	ps2012s	Celery Challenge	That I got to learn new things with my friends.
High School	ps2010f	Power of Sunlight	that i got to talk to a mentor out of state.
Middle School	ps2012s	Wonder of Seeds	that i got to talk to live mentors
Middle School	ps2010s	Wonder of Seeds	that i got to talk to my team members and a scientist that knows what shes doing and that the site was so easy to work on and everything.
Middle School	ps2012s	Wonder of Seeds	That I got to talk to real scientists.
High School	ps2010f	Power of Sunlight	That I got to work with a partner and see how differently people communicate and understand the science of plants compared to how differently I communicate and understand the science of plants.
High School	ps2010f	Power of Sunlight	That i got to work with friends
High School	ps2010f	Power of Sunlight	That i got to work with the people i know and that i learnd about how food coloring can not kill you.
Middle school	ps2011f	Wonder of Seeds	That I had a mentor to giyd me.
High School	ps2011s	Wonder of Seeds	that i have got to go on a website and see new things and meet new pepole
Middle School	ps2011s	Wonder of Seeds	that i learn new stuff and i get to know more about scientifics
Middle School	ps2010s	Wonder of Seeds	that i learn something new about plants
Middle School	ps2011s	Wonder of Seeds	that i learned how plants can and cant grow in certain amounts of salt water
High School	ps2011f	Brassica Genetics	That i learned new things about a plant and how it grows and what it does when you put different things in it and yeah.
High School	ps2012s	Brassica Genetics	that i learned new things about plants
High School	ps2011f	Wonder of Seeds	That I learned new things about what could kill a plant while being planted.
High School	ps2011f	Wonder of Seeds	that i learned that light for germination doesn't really matter cause the seeds germinate in both light and darkness.
High School	ps2011f	Arabidopsis	That i starded talking to new people, wich made me interact with other people besided my normal group of friends in this class. I also liked that we actualy grew plants and watched them grow, and count the trichomes.
High School	ps2011f	Wonder of Seeds	That I was able to study a subject I very much enjoy in a classroom setting.
High School	ps2010f	Power of Sunlight	that i worked together with my group and we all did what we needed to do
Middle School	ps2011s	Wonder of Seeds	That if wedid something wrong we had to troubleshootand through the experimnet our plant did not grow and died. We had to start our experimnet all over again.
Middle school	ps2011f	Wonder of Seeds	that if you miced salt water with the contol it messes up the expment
Middle School	ps2011s	Wonder of Seeds	That is was enjoyable for my team and I to see how caffiene effects germination.
High School	ps2010s	Brassica Genetics	that is was more hands on
Middle School	ps2011s	Wonder of Seeds	that it acually gives me expireience and later on i can go back and rely on what i have learned to help me with future assignments.
High School	ps2010f	Power of Sunlight	That It Gives A Little Spin For Things Instead Of Doing Just Work .
Middle School	ps2010s	Wonder of Seeds	that it had something to do with science
High School	ps2010s	Brassica Genetics	That it let me learn more about how our planet works in life.
Middle School	ps2012s	Wonder of Seeds	that it was an murder case, it makes it lots more fun cause you got something to focus on.
High School	ps2011f	Power of Sunlight	That it was fairly simnple, it was easy to navigate and it was fun communitating to someone who has alot of knowledge about biology.
High School	ps2012s	Celery Challenge	That It was hands on
High School	ps2011f	Wonder of Seeds	That it was pretty easy.
High School	ps2011f	Wonder of Seeds	that it was something we handled a hands on bit of independence and we watched it grow
High School	ps2011f	Wonder of Seeds	that its over
High School	ps2010f	Power of Sunlight	that learnin about plant how they are important
High School	ps2012s	Celery Challenge	That my group had the chance to interact with a scientist mentor, and he got to help us with our experiment!
Middle School	ps2010f	Wonder of Seeds	that my picture was on the internet
High School	ps2011f	Wonder of Seeds	that our beans grow well in a regular water than in salt water
Middle School	ps2012s	Wonder of Seeds	That our mentor [mentor name] was very helpful and that he taught us alot of new things.
High School	ps2011f	Wonder of Seeds	That our team got the chance to do something amazing and figure out the secrets of plants. It was also very fun and interesting. Plus i wanted to experiment so more.
Middle school	ps2011f	Pollination	that pollen is really an important resource in this world by bringing new plants and flowers
Middle school	ps2011f	Wonder of Seeds	That someone can help you with your experiment and give you tips to make it better.
Middle School	ps2012s	Wonder of Seeds	that thee plant grew
High School	ps2010s	Brassica Genetics	that there was a great amount of success in our growing of the plants
High School	ps2010f	C-fern	That there were a limited amount of people and we were chosen to do this experiment. It was interesting working with scientists.
High School	ps2012s	Brassica Genetics	That there were kids from different places doing the same thing we were doing
High School	ps2010f	Wonder of Seeds	that they were willing to help. and didnt get aggitated like our teachers do.
Middle School	ps2011s	Wonder of Seeds	that we actualy got to see our plants grow
High School	ps2010f	Power of Sunlight	that we all got to work together and i learned more about plants.
High School	ps2011s	Arabidopsis	That we can help plant the future for devasated areas like Japan and Chernoble. I also liked seeing the plants grown up and flower.
Middle School	ps2011f	Wonder of Seeds	That we can talk with real plant scientists
Middle School	ps2010s	Wonder of Seeds	That we could have a chance to work in groups and learn lots about growing plants.
High School	ps2010f	Power of Sunlight	That we did it in groups, and we had people to help us if we didnt undertstand it. and that it was hands on
High School	ps2011f	Wonder of Seeds	that we didnt have to do book work we did something hands on
Middle School	ps2012s	Wonder of Seeds	that we get to do our own project not that our teacher makes us (no offense to [teacher name])
Middle School	ps2010s	Wonder of Seeds	That we get to grow our own plants and we get to talk to professionals on plants!!Also I like working with groups or pairs!
High School	ps2011f	Wonder of Seeds	that we get to work with a mentor and a group
Middle School	ps2011f	Wonder of Seeds	That we got adult to tell us what we thought.
High School	ps2010s	Power of Sunlight	that we got t work with mullets and other fun items.
High School	ps2011s	C-fern	that we got to converse with mentors
High School	ps2010s	Brassica Genetics	That we got to go online and post our progress.
Middle School	ps2010f	Wonder of Seeds	That we got to go out side of class and jsut do a kind of fun project.
High School	ps2011s	Wonder of Seeds	That we got to have help from a professional mentor who was able to help us with our problems and answer our questions.
High School	ps2010f	Power of Sunlight	that we got to learn more about plants.
High School	ps2010s	Brassica Genetics	That we got to make a lot of decisions on our own
High School	ps2010f	Power of Sunlight	That we got to make everything with our ideas working with our friends in a group.
Middle School	ps2010s	Wonder of Seeds	That we got to plant seeds and watch them grow
Middle school	ps2011f	Wonder of Seeds	That we got to see for ourselves in small groups instead of a class project, and we got to choose a topic WE were interested in.
High School	ps2010f	Brassica Genetics	that we got to see our plants grow fron just a little seed to parents.
High School	ps2010f	Wonder of Seeds	that we got to see what scientist do
High School	ps2010s	Wonder of Seeds	That we got to spend time with our friends.
Middle School	ps2010f	Wonder of Seeds	That we got to talk to a mentor about our experiment.
Middle School	ps2011s	Wonder of Seeds	that we got to talk to real life people besides our teacher about plant growth and germination.
High School	ps2010f	Power of Sunlight	that we got to test our experiment not only guess.
Middle School	ps2011s	Wonder of Seeds	that we got to test outall the plants in different light
High School	ps2010f	Power of Sunlight	That we got to use the computers to further our understanding of plants and science.
High School	ps2010s	Brassica Genetics	that we got to watch the plant grow and then die
Middle School	ps2010s	Wonder of Seeds	that we got to work in a group and got to choose what we wanted to do are experement on.
Middle School	ps2012s	Wonder of Seeds	That we got to work in groups with each other.
High School	ps2011f	Wonder of Seeds	That we got to work with groups and it wasn't super difficult.
Middle School	ps2011s	Wonder of Seeds	that we had a mentor to guide us
High School	ps2010f	Power of Sunlight	That we had a mentor who helped on out and taught us what we had to do to get the best results.
Middle School	ps2011s	Wonder of Seeds	that we had people to talk to and help us if we had any questions.
Middle School	ps2011f	Wonder of Seeds	that we had someone who was working with just our group and someone wanting tomake the experiment the best i could be
High School	ps2010f	Power of Sunlight	that we had to do the experiment hands on.
Middle School	ps2011f	Wonder of Seeds	That we learn what seeds come from and how can they grow better and faster.
Middle School	ps2011s	Wonder of Seeds	that we learned new words and the scientist help us. when or plant was growing towards the window we did not know why but i like that she help us a lot.
High School	ps2011f	Power of Sunlight	That we were able to come up with our own experiment, and we werent just duplicating an experiment or doing an average lesson.
High School	ps2011s	Wonder of Seeds	That we were able to interact with educated scientists and hear their point of view on our ideas.
High School	ps2011f	Wonder of Seeds	That we were able to make journals on how our plants were growing.
Middle School	ps2010s	Wonder of Seeds	that we were able to make up our own expiriment
High School	ps2010f	Power of Sunlight	That we were able to see what would happen to it if we stuck it underwater.
Middle School	ps2012s	Wonder of Seeds	that we were able to talk to the mentours and get advice
High School	ps2011f	Brassica Genetics	That we were able to work as a group to formulate an experiment that we actually will be carrying out, and that we were able to use constructive criticism so well.
High School	ps2010f	Power of Sunlight	That we were able to work together to learn things during the experiment
High School	ps2011f	Wonder of Seeds	that we were in a group of people that knew but i didnt talk to them but with this project i became close to them.
High School	ps2011f	Brassica Genetics	that we worked as a team and not alone. learing about plants.
High School	ps2011f	Brassica Genetics	That we worked as group.
High School	ps2011f	Power of Sunlight	THat we worked in groups, we met a mentor, and I had a great time doing an experiment.
High School	ps2010f	Power of Sunlight	That when we were unsure about something our mentor could help us through the process. Also, that when we would report our findings, we would receive praise throughout each step and our mentor would add suggestions to help further our experiment's success.
High School	ps2012s	Celery Challenge	that you and your team put your heads together to finish a problem
High School	ps2010s	Power of Sunlight	that you can create different things for your project.
High School	ps2010s	Wonder of Seeds	that you can get to see hoow gravity effects plant and live
High School	ps2010f	Wonder of Seeds	that you get to germinate them.
Middle school	ps2011f	Wonder of Seeds	that you get to learn something new
Middle School	ps2010s	Wonder of Seeds	that you got to communicate with different people
Middle School	ps2011s	Wonder of Seeds	that you had a mentor to help with your experment if you asked them questions they will answer them..
High School	ps2010f	Wonder of Seeds	THATS RIGHT!!!!!!!!!!!!!!!!!!!!!!!!!
Middle School	ps2011f	Wonder of Seeds	The "planting" of the seeds.
High School	ps2011f	Arabidopsis	The ability to ask our mentors questions and having them respond back and teach us.
High School	ps2011s	Arabidopsis	The ability to communicate with real scientists on a one to one basis.
High School	ps2011f	Wonder of Seeds	the ability to interact and trying something new.
High School	ps2012s	Pollination	The ability to interact with real life scientists was interesting and unprecedented in my life. Our group bonded with our mentor and it provided an awesome experience overall, as well as the chance to create and enact our own experimental design.
High School	ps2010s	Power of Sunlight	The ability to showcase the project.
High School	ps2011s	Brassica Genetics	The ability to talk to a mentor for guidance.
Middle school	ps2011f	Wonder of Seeds	The ability to talk to a scientist.
High School	ps2011s	C-fern	The ability to voice my opinion and show work
High School	ps2011s	Brassica Genetics	The ability to work with and collaborate with my peers.
Middle School	ps2010s	Wonder of Seeds	The activity my group and I did together.
High School	ps2011s	Wonder of Seeds	the advantage of having a group. each person of the group brings out different ideas.
High School	ps2011s	C-fern	The advice we recived from our mentor, and the ability to actually apply it in a real experiment.
High School	ps2010s	Brassica Genetics	The analysis of our data.
High School	ps2010f	Power of Sunlight	The aspect that I enjoyed the most was the capability and ability to communicate and interact with professional and intellectually oriented botanists and people ,in general. This allocated my group and I the ability for a healthy and exemplary learning atmosphere without sacrificing enjoyment and personal interest.
High School	ps2011s	Power of Sunlight	The attempt to make us think
Middle school	ps2012s	Celery Challenge	The best expirence i that i like was if the celer would bend easyily or not.
High School	ps2012s	Wonder of Seeds	The best part of the experience was being able to put al data and results on the website, and having the simplicity of only having to look at one place for everything
High School	ps2011f	Brassica Genetics	The best part of this experience for me was the opportunity to work with an expert in this particular field of study. It is not often that students studying a science topic for the first time receive this privilege.
Middle school	ps2011f	Wonder of Seeds	the best part of this experiment when was we got to post our conclusions and our final outcome.
Middle School	ps2010s	Wonder of Seeds	The best thing about this project was that all of our team members had to help out so not just one person had to do all the work.
High School	ps2012s	Celery Challenge	the celery bending
Middle School	ps2011s	Wonder of Seeds	The chance to be with friends and have fun while doing something education and being able to do science at the same time.
Middle School	ps2012s	Wonder of Seeds	The chance to feel like a scientist and the be able to do the project the way our group wanted plus see the plants germination process was awesome!
Middle School	ps2011f	Wonder of Seeds	The charts
Middle School	ps2012s	Wonder of Seeds	the CO2
[truncated: 619 more rows]
